# Supplementary material for: The causal effects of intelligence and fluid intelligence on Parkinson’s disease: a Mendelian randomization study
Source: Front Aging Neurosci. 2024 May 23;16:1388795. doi: 10.3389/fnagi.2024.1388795 (PMC11153853; doi:10.3389/fnagi.2024.1388795)
Supplement: Supplementary file 1 [file Data_Sheet_1.xlsx]

## Sheet: supplementary table 1
MR Instrumental Variables for Intelligence and Parkinson's Disease
exposure	outcome	id.exposure	id.outcome	samplesize	SNP	b	se	p
Intelligence || id:ebi-a-GCST006250	Parkinson's disease || id:ieu-b-7	ebi-a-GCST006250	ieu-b-7	482730	rs1007934	-0.261248	1.12585	0.816504
Intelligence || id:ebi-a-GCST006250	Parkinson's disease || id:ieu-b-7	ebi-a-GCST006250	ieu-b-7	482730	rs10189857	1.91624	0.894949	0.0322598
Intelligence || id:ebi-a-GCST006250	Parkinson's disease || id:ieu-b-7	ebi-a-GCST006250	ieu-b-7	482730	rs10189912	0.703329	1.18945	0.554317
Intelligence || id:ebi-a-GCST006250	Parkinson's disease || id:ieu-b-7	ebi-a-GCST006250	ieu-b-7	482730	rs1054442	1.89624	0.838633	0.0237524
Intelligence || id:ebi-a-GCST006250	Parkinson's disease || id:ieu-b-7	ebi-a-GCST006250	ieu-b-7	482730	rs10779271	1.19694	1.46564	0.414119
Intelligence || id:ebi-a-GCST006250	Parkinson's disease || id:ieu-b-7	ebi-a-GCST006250	ieu-b-7	482730	rs10917152	4.0391	1.16465	0.000524181
Intelligence || id:ebi-a-GCST006250	Parkinson's disease || id:ieu-b-7	ebi-a-GCST006250	ieu-b-7	482730	rs11076962	0.336557	1.46432	0.818217
Intelligence || id:ebi-a-GCST006250	Parkinson's disease || id:ieu-b-7	ebi-a-GCST006250	ieu-b-7	482730	rs11079849	-0.580138	1.14819	0.613374
Intelligence || id:ebi-a-GCST006250	Parkinson's disease || id:ieu-b-7	ebi-a-GCST006250	ieu-b-7	482730	rs112780312	0.426607	1.14856	0.710318
Intelligence || id:ebi-a-GCST006250	Parkinson's disease || id:ieu-b-7	ebi-a-GCST006250	ieu-b-7	482730	rs1145123	-0.0389169	1.10427	0.971887
Intelligence || id:ebi-a-GCST006250	Parkinson's disease || id:ieu-b-7	ebi-a-GCST006250	ieu-b-7	482730	rs115064	-0.0310632	1.41027	0.982427
Intelligence || id:ebi-a-GCST006250	Parkinson's disease || id:ieu-b-7	ebi-a-GCST006250	ieu-b-7	482730	rs11605348	-0.909233	1.07181	0.396263
Intelligence || id:ebi-a-GCST006250	Parkinson's disease || id:ieu-b-7	ebi-a-GCST006250	ieu-b-7	482730	rs11623436	-2.51041	1.41369	0.0757684
Intelligence || id:ebi-a-GCST006250	Parkinson's disease || id:ieu-b-7	ebi-a-GCST006250	ieu-b-7	482730	rs11634187	-1.29355	1.11654	0.246645
Intelligence || id:ebi-a-GCST006250	Parkinson's disease || id:ieu-b-7	ebi-a-GCST006250	ieu-b-7	482730	rs11646221	0.744274	1.27993	0.560905
Intelligence || id:ebi-a-GCST006250	Parkinson's disease || id:ieu-b-7	ebi-a-GCST006250	ieu-b-7	482730	rs11678106	-2.3188	1.21224	0.055771
Intelligence || id:ebi-a-GCST006250	Parkinson's disease || id:ieu-b-7	ebi-a-GCST006250	ieu-b-7	482730	rs11720523	1.10775	1.23325	0.369063
Intelligence || id:ebi-a-GCST006250	Parkinson's disease || id:ieu-b-7	ebi-a-GCST006250	ieu-b-7	482730	rs11793831	-0.574841	0.819148	0.482832
Intelligence || id:ebi-a-GCST006250	Parkinson's disease || id:ieu-b-7	ebi-a-GCST006250	ieu-b-7	482730	rs11898362	0.650698	1.11787	0.560506
Intelligence || id:ebi-a-GCST006250	Parkinson's disease || id:ieu-b-7	ebi-a-GCST006250	ieu-b-7	482730	rs12026245	0.951848	1.243	0.443816
Intelligence || id:ebi-a-GCST006250	Parkinson's disease || id:ieu-b-7	ebi-a-GCST006250	ieu-b-7	482730	rs12035012	-0.4594	0.866933	0.596171
Intelligence || id:ebi-a-GCST006250	Parkinson's disease || id:ieu-b-7	ebi-a-GCST006250	ieu-b-7	482730	rs12190777	-0.152675	1.50914	0.919418
Intelligence || id:ebi-a-GCST006250	Parkinson's disease || id:ieu-b-7	ebi-a-GCST006250	ieu-b-7	482730	rs1233578	1.07995	1.10096	0.326634
Intelligence || id:ebi-a-GCST006250	Parkinson's disease || id:ieu-b-7	ebi-a-GCST006250	ieu-b-7	482730	rs12470949	1.64846	1.23489	0.181907
Intelligence || id:ebi-a-GCST006250	Parkinson's disease || id:ieu-b-7	ebi-a-GCST006250	ieu-b-7	482730	rs12646225	1.6476	1.18595	0.164753
Intelligence || id:ebi-a-GCST006250	Parkinson's disease || id:ieu-b-7	ebi-a-GCST006250	ieu-b-7	482730	rs1280049	0.773715	1.23394	0.530642
Intelligence || id:ebi-a-GCST006250	Parkinson's disease || id:ieu-b-7	ebi-a-GCST006250	ieu-b-7	482730	rs12886584	2.77328	1.26723	0.028636
Intelligence || id:ebi-a-GCST006250	Parkinson's disease || id:ieu-b-7	ebi-a-GCST006250	ieu-b-7	482730	rs13024268	-0.906324	1.3985	0.516941
Intelligence || id:ebi-a-GCST006250	Parkinson's disease || id:ieu-b-7	ebi-a-GCST006250	ieu-b-7	482730	rs13071190	-0.353687	1.09422	0.746519
Intelligence || id:ebi-a-GCST006250	Parkinson's disease || id:ieu-b-7	ebi-a-GCST006250	ieu-b-7	482730	rs13165296	0.789375	1.50236	0.599289
Intelligence || id:ebi-a-GCST006250	Parkinson's disease || id:ieu-b-7	ebi-a-GCST006250	ieu-b-7	482730	rs13212044	1.87283	1.16508	0.10795
Intelligence || id:ebi-a-GCST006250	Parkinson's disease || id:ieu-b-7	ebi-a-GCST006250	ieu-b-7	482730	rs13223152	0.578081	1.29218	0.654609
Intelligence || id:ebi-a-GCST006250	Parkinson's disease || id:ieu-b-7	ebi-a-GCST006250	ieu-b-7	482730	rs13253386	-0.293053	1.11261	0.792248
Intelligence || id:ebi-a-GCST006250	Parkinson's disease || id:ieu-b-7	ebi-a-GCST006250	ieu-b-7	482730	rs13276212	-2.93948	1.47306	0.0459889
Intelligence || id:ebi-a-GCST006250	Parkinson's disease || id:ieu-b-7	ebi-a-GCST006250	ieu-b-7	482730	rs1362739	0.806867	1.04081	0.438204
Intelligence || id:ebi-a-GCST006250	Parkinson's disease || id:ieu-b-7	ebi-a-GCST006250	ieu-b-7	482730	rs1369429	-0.527432	1.35544	0.697186
Intelligence || id:ebi-a-GCST006250	Parkinson's disease || id:ieu-b-7	ebi-a-GCST006250	ieu-b-7	482730	rs1408579	-0.236769	1.053	0.822094
Intelligence || id:ebi-a-GCST006250	Parkinson's disease || id:ieu-b-7	ebi-a-GCST006250	ieu-b-7	482730	rs144026674	1.16688	1.28793	0.364928
Intelligence || id:ebi-a-GCST006250	Parkinson's disease || id:ieu-b-7	ebi-a-GCST006250	ieu-b-7	482730	rs144246	-0.664898	1.48472	0.654279
Intelligence || id:ebi-a-GCST006250	Parkinson's disease || id:ieu-b-7	ebi-a-GCST006250	ieu-b-7	482730	rs1589652	-0.596708	0.994513	0.548506
Intelligence || id:ebi-a-GCST006250	Parkinson's disease || id:ieu-b-7	ebi-a-GCST006250	ieu-b-7	482730	rs166820	-0.805454	1.2616	0.52319
Intelligence || id:ebi-a-GCST006250	Parkinson's disease || id:ieu-b-7	ebi-a-GCST006250	ieu-b-7	482730	rs17002025	-0.0429718	1.34775	0.974565
Intelligence || id:ebi-a-GCST006250	Parkinson's disease || id:ieu-b-7	ebi-a-GCST006250	ieu-b-7	482730	rs17106817	-0.277924	1.21813	0.819525
Intelligence || id:ebi-a-GCST006250	Parkinson's disease || id:ieu-b-7	ebi-a-GCST006250	ieu-b-7	482730	rs17199964	0.20415	0.982471	0.835391
Intelligence || id:ebi-a-GCST006250	Parkinson's disease || id:ieu-b-7	ebi-a-GCST006250	ieu-b-7	482730	rs1727307	-1.7736	1.04395	0.0893334
Intelligence || id:ebi-a-GCST006250	Parkinson's disease || id:ieu-b-7	ebi-a-GCST006250	ieu-b-7	482730	rs17698176	3.05246	1.1484	0.00786039
Intelligence || id:ebi-a-GCST006250	Parkinson's disease || id:ieu-b-7	ebi-a-GCST006250	ieu-b-7	482730	rs1812587	1.15348	1.29766	0.374063
Intelligence || id:ebi-a-GCST006250	Parkinson's disease || id:ieu-b-7	ebi-a-GCST006250	ieu-b-7	482730	rs1831539	1.90659	1.30206	0.143116
Intelligence || id:ebi-a-GCST006250	Parkinson's disease || id:ieu-b-7	ebi-a-GCST006250	ieu-b-7	482730	rs1840847	-2.10502	1.44414	0.144943
Intelligence || id:ebi-a-GCST006250	Parkinson's disease || id:ieu-b-7	ebi-a-GCST006250	ieu-b-7	482730	rs1906252	1.67395	0.704323	0.0174692
Intelligence || id:ebi-a-GCST006250	Parkinson's disease || id:ieu-b-7	ebi-a-GCST006250	ieu-b-7	482730	rs1962047	1.68435	0.957369	0.0785167
Intelligence || id:ebi-a-GCST006250	Parkinson's disease || id:ieu-b-7	ebi-a-GCST006250	ieu-b-7	482730	rs1972860	-0.153793	1.37844	0.911164
Intelligence || id:ebi-a-GCST006250	Parkinson's disease || id:ieu-b-7	ebi-a-GCST006250	ieu-b-7	482730	rs2007176	2.08433	1.46098	0.153676
Intelligence || id:ebi-a-GCST006250	Parkinson's disease || id:ieu-b-7	ebi-a-GCST006250	ieu-b-7	482730	rs2008514	1.86202	0.6137	0.00241262
Intelligence || id:ebi-a-GCST006250	Parkinson's disease || id:ieu-b-7	ebi-a-GCST006250	ieu-b-7	482730	rs2071407	-0.100118	1.03759	0.92313
Intelligence || id:ebi-a-GCST006250	Parkinson's disease || id:ieu-b-7	ebi-a-GCST006250	ieu-b-7	482730	rs2072490	0.35891	0.98259	0.71491
Intelligence || id:ebi-a-GCST006250	Parkinson's disease || id:ieu-b-7	ebi-a-GCST006250	ieu-b-7	482730	rs2111490	0.916667	1.4331	0.522407
Intelligence || id:ebi-a-GCST006250	Parkinson's disease || id:ieu-b-7	ebi-a-GCST006250	ieu-b-7	482730	rs2239647	0.150949	0.87161	0.862507
Intelligence || id:ebi-a-GCST006250	Parkinson's disease || id:ieu-b-7	ebi-a-GCST006250	ieu-b-7	482730	rs2268894	-2.46815	0.918941	0.00723426
Intelligence || id:ebi-a-GCST006250	Parkinson's disease || id:ieu-b-7	ebi-a-GCST006250	ieu-b-7	482730	rs2285640	-1.99273	1.32468	0.132501
Intelligence || id:ebi-a-GCST006250	Parkinson's disease || id:ieu-b-7	ebi-a-GCST006250	ieu-b-7	482730	rs2309812	1.63782	0.82767	0.0478345
Intelligence || id:ebi-a-GCST006250	Parkinson's disease || id:ieu-b-7	ebi-a-GCST006250	ieu-b-7	482730	rs2352974	-0.210759	0.564186	0.708729
Intelligence || id:ebi-a-GCST006250	Parkinson's disease || id:ieu-b-7	ebi-a-GCST006250	ieu-b-7	482730	rs2373353	2.23608	1.37228	0.103215
Intelligence || id:ebi-a-GCST006250	Parkinson's disease || id:ieu-b-7	ebi-a-GCST006250	ieu-b-7	482730	rs2450333	1.16312	0.929437	0.210778
Intelligence || id:ebi-a-GCST006250	Parkinson's disease || id:ieu-b-7	ebi-a-GCST006250	ieu-b-7	482730	rs2457192	0.172143	1.27082	0.89225
Intelligence || id:ebi-a-GCST006250	Parkinson's disease || id:ieu-b-7	ebi-a-GCST006250	ieu-b-7	482730	rs2647995	1.14436	1.25069	0.360202
Intelligence || id:ebi-a-GCST006250	Parkinson's disease || id:ieu-b-7	ebi-a-GCST006250	ieu-b-7	482730	rs2678210	1.22961	1.02202	0.228928
Intelligence || id:ebi-a-GCST006250	Parkinson's disease || id:ieu-b-7	ebi-a-GCST006250	ieu-b-7	482730	rs2721173	2.06984	1.0534	0.0494244
Intelligence || id:ebi-a-GCST006250	Parkinson's disease || id:ieu-b-7	ebi-a-GCST006250	ieu-b-7	482730	rs2726491	-0.254596	0.61881	0.680758
Intelligence || id:ebi-a-GCST006250	Parkinson's disease || id:ieu-b-7	ebi-a-GCST006250	ieu-b-7	482730	rs2836921	-0.692994	1.03212	0.501948
Intelligence || id:ebi-a-GCST006250	Parkinson's disease || id:ieu-b-7	ebi-a-GCST006250	ieu-b-7	482730	rs28620532	-3.8522	1.22292	0.0016327
Intelligence || id:ebi-a-GCST006250	Parkinson's disease || id:ieu-b-7	ebi-a-GCST006250	ieu-b-7	482730	rs287879	-1.16608	1.30389	0.371157
Intelligence || id:ebi-a-GCST006250	Parkinson's disease || id:ieu-b-7	ebi-a-GCST006250	ieu-b-7	482730	rs2885208	1.29366	1.56823	0.409419
Intelligence || id:ebi-a-GCST006250	Parkinson's disease || id:ieu-b-7	ebi-a-GCST006250	ieu-b-7	482730	rs2920940	1.1155	1.08317	0.30308
Intelligence || id:ebi-a-GCST006250	Parkinson's disease || id:ieu-b-7	ebi-a-GCST006250	ieu-b-7	482730	rs2955280	-0.469336	1.51528	0.756763
Intelligence || id:ebi-a-GCST006250	Parkinson's disease || id:ieu-b-7	ebi-a-GCST006250	ieu-b-7	482730	rs3128341	-0.324645	0.753302	0.666496
Intelligence || id:ebi-a-GCST006250	Parkinson's disease || id:ieu-b-7	ebi-a-GCST006250	ieu-b-7	482730	rs329672	-0.90072	1.00972	0.372369
Intelligence || id:ebi-a-GCST006250	Parkinson's disease || id:ieu-b-7	ebi-a-GCST006250	ieu-b-7	482730	rs34316	0.774384	1.06893	0.468793
Intelligence || id:ebi-a-GCST006250	Parkinson's disease || id:ieu-b-7	ebi-a-GCST006250	ieu-b-7	482730	rs34811474	1.8865	0.731148	0.00987463
Intelligence || id:ebi-a-GCST006250	Parkinson's disease || id:ieu-b-7	ebi-a-GCST006250	ieu-b-7	482730	rs35608616	2.27205	1.30463	0.0815915
Intelligence || id:ebi-a-GCST006250	Parkinson's disease || id:ieu-b-7	ebi-a-GCST006250	ieu-b-7	482730	rs35731967	-0.74184	1.27761	0.56148
Intelligence || id:ebi-a-GCST006250	Parkinson's disease || id:ieu-b-7	ebi-a-GCST006250	ieu-b-7	482730	rs36033	0.638758	1.2462	0.608257
Intelligence || id:ebi-a-GCST006250	Parkinson's disease || id:ieu-b-7	ebi-a-GCST006250	ieu-b-7	482730	rs3860537	-0.45084	1.11914	0.687063
Intelligence || id:ebi-a-GCST006250	Parkinson's disease || id:ieu-b-7	ebi-a-GCST006250	ieu-b-7	482730	rs405321	4.14425	1.46661	0.00471736
Intelligence || id:ebi-a-GCST006250	Parkinson's disease || id:ieu-b-7	ebi-a-GCST006250	ieu-b-7	482730	rs4463213	-2.6068	1.1749	0.0265037
Intelligence || id:ebi-a-GCST006250	Parkinson's disease || id:ieu-b-7	ebi-a-GCST006250	ieu-b-7	482730	rs4667954	-0.288762	1.42648	0.839581
Intelligence || id:ebi-a-GCST006250	Parkinson's disease || id:ieu-b-7	ebi-a-GCST006250	ieu-b-7	482730	rs4725065	-0.248008	1.33683	0.852821
Intelligence || id:ebi-a-GCST006250	Parkinson's disease || id:ieu-b-7	ebi-a-GCST006250	ieu-b-7	482730	rs4731392	0.763527	0.850919	0.36956
Intelligence || id:ebi-a-GCST006250	Parkinson's disease || id:ieu-b-7	ebi-a-GCST006250	ieu-b-7	482730	rs4793161	0.355557	1.16826	0.760863
Intelligence || id:ebi-a-GCST006250	Parkinson's disease || id:ieu-b-7	ebi-a-GCST006250	ieu-b-7	482730	rs4821995	1.80635	1.17507	0.124236
Intelligence || id:ebi-a-GCST006250	Parkinson's disease || id:ieu-b-7	ebi-a-GCST006250	ieu-b-7	482730	rs4852252	0.452208	0.846687	0.593279
Intelligence || id:ebi-a-GCST006250	Parkinson's disease || id:ieu-b-7	ebi-a-GCST006250	ieu-b-7	482730	rs4976976	0.80267	1.01633	0.429661
Intelligence || id:ebi-a-GCST006250	Parkinson's disease || id:ieu-b-7	ebi-a-GCST006250	ieu-b-7	482730	rs4981713	-1.22926	1.41458	0.38485
Intelligence || id:ebi-a-GCST006250	Parkinson's disease || id:ieu-b-7	ebi-a-GCST006250	ieu-b-7	482730	rs55754731	-0.0467976	1.41797	0.973672
Intelligence || id:ebi-a-GCST006250	Parkinson's disease || id:ieu-b-7	ebi-a-GCST006250	ieu-b-7	482730	rs55763037	0.932149	1.37914	0.499111
Intelligence || id:ebi-a-GCST006250	Parkinson's disease || id:ieu-b-7	ebi-a-GCST006250	ieu-b-7	482730	rs56150095	0.318642	0.773846	0.680512
Intelligence || id:ebi-a-GCST006250	Parkinson's disease || id:ieu-b-7	ebi-a-GCST006250	ieu-b-7	482730	rs566237	2.212	1.08463	0.0414092
Intelligence || id:ebi-a-GCST006250	Parkinson's disease || id:ieu-b-7	ebi-a-GCST006250	ieu-b-7	482730	rs5750830	-1.76925	1.08339	0.102455
Intelligence || id:ebi-a-GCST006250	Parkinson's disease || id:ieu-b-7	ebi-a-GCST006250	ieu-b-7	482730	rs58593843	-1.03314	1.55332	0.505976
Intelligence || id:ebi-a-GCST006250	Parkinson's disease || id:ieu-b-7	ebi-a-GCST006250	ieu-b-7	482730	rs59142272	-1.2205	1.32184	0.355834
Intelligence || id:ebi-a-GCST006250	Parkinson's disease || id:ieu-b-7	ebi-a-GCST006250	ieu-b-7	482730	rs600806	-0.202149	1.09886	0.854043
Intelligence || id:ebi-a-GCST006250	Parkinson's disease || id:ieu-b-7	ebi-a-GCST006250	ieu-b-7	482730	rs6019535	-1.6371	0.820541	0.046027
Intelligence || id:ebi-a-GCST006250	Parkinson's disease || id:ieu-b-7	ebi-a-GCST006250	ieu-b-7	482730	rs62181012	-0.137143	1.32887	0.917802
Intelligence || id:ebi-a-GCST006250	Parkinson's disease || id:ieu-b-7	ebi-a-GCST006250	ieu-b-7	482730	rs62198803	-1.00708	1.3585	0.458504
Intelligence || id:ebi-a-GCST006250	Parkinson's disease || id:ieu-b-7	ebi-a-GCST006250	ieu-b-7	482730	rs6508220	-0.804466	0.835238	0.335468
Intelligence || id:ebi-a-GCST006250	Parkinson's disease || id:ieu-b-7	ebi-a-GCST006250	ieu-b-7	482730	rs6535809	0.106884	1.02303	0.91679
Intelligence || id:ebi-a-GCST006250	Parkinson's disease || id:ieu-b-7	ebi-a-GCST006250	ieu-b-7	482730	rs6539284	-0.605722	1.16011	0.601584
Intelligence || id:ebi-a-GCST006250	Parkinson's disease || id:ieu-b-7	ebi-a-GCST006250	ieu-b-7	482730	rs6550835	0.42323	0.955291	0.657738
Intelligence || id:ebi-a-GCST006250	Parkinson's disease || id:ieu-b-7	ebi-a-GCST006250	ieu-b-7	482730	rs6668048	1.97595	1.03924	0.0572568
Intelligence || id:ebi-a-GCST006250	Parkinson's disease || id:ieu-b-7	ebi-a-GCST006250	ieu-b-7	482730	rs6770622	1.05202	1.34783	0.43508
Intelligence || id:ebi-a-GCST006250	Parkinson's disease || id:ieu-b-7	ebi-a-GCST006250	ieu-b-7	482730	rs6819372	-0.712262	1.12143	0.52534
Intelligence || id:ebi-a-GCST006250	Parkinson's disease || id:ieu-b-7	ebi-a-GCST006250	ieu-b-7	482730	rs6860963	-3.80999	1.41147	0.00694854
Intelligence || id:ebi-a-GCST006250	Parkinson's disease || id:ieu-b-7	ebi-a-GCST006250	ieu-b-7	482730	rs6903716	0.152044	1.37403	0.911889
Intelligence || id:ebi-a-GCST006250	Parkinson's disease || id:ieu-b-7	ebi-a-GCST006250	ieu-b-7	482730	rs702222	0.166408	1.1699	0.886889
Intelligence || id:ebi-a-GCST006250	Parkinson's disease || id:ieu-b-7	ebi-a-GCST006250	ieu-b-7	482730	rs7069887	0.0576967	1.40691	0.967288
Intelligence || id:ebi-a-GCST006250	Parkinson's disease || id:ieu-b-7	ebi-a-GCST006250	ieu-b-7	482730	rs7116046	0.573008	1.31155	0.662189
Intelligence || id:ebi-a-GCST006250	Parkinson's disease || id:ieu-b-7	ebi-a-GCST006250	ieu-b-7	482730	rs7172979	0.329845	1.10168	0.764634
Intelligence || id:ebi-a-GCST006250	Parkinson's disease || id:ieu-b-7	ebi-a-GCST006250	ieu-b-7	482730	rs7248006	1.19948	1.01695	0.238204
Intelligence || id:ebi-a-GCST006250	Parkinson's disease || id:ieu-b-7	ebi-a-GCST006250	ieu-b-7	482730	rs72739469	2.49438	1.39999	0.0747974
Intelligence || id:ebi-a-GCST006250	Parkinson's disease || id:ieu-b-7	ebi-a-GCST006250	ieu-b-7	482730	rs72768642	-0.88493	1.47597	0.548801
Intelligence || id:ebi-a-GCST006250	Parkinson's disease || id:ieu-b-7	ebi-a-GCST006250	ieu-b-7	482730	rs7357604	0.13372	1.45818	0.926934
Intelligence || id:ebi-a-GCST006250	Parkinson's disease || id:ieu-b-7	ebi-a-GCST006250	ieu-b-7	482730	rs75973558	-0.557818	1.4355	0.697582
Intelligence || id:ebi-a-GCST006250	Parkinson's disease || id:ieu-b-7	ebi-a-GCST006250	ieu-b-7	482730	rs7640196	1.05419	1.524	0.489107
Intelligence || id:ebi-a-GCST006250	Parkinson's disease || id:ieu-b-7	ebi-a-GCST006250	ieu-b-7	482730	rs7652296	1.76011	1.13106	0.119672
Intelligence || id:ebi-a-GCST006250	Parkinson's disease || id:ieu-b-7	ebi-a-GCST006250	ieu-b-7	482730	rs7731260	1.7521	1.45791	0.229443
Intelligence || id:ebi-a-GCST006250	Parkinson's disease || id:ieu-b-7	ebi-a-GCST006250	ieu-b-7	482730	rs78084033	1.49942	1.07539	0.163224
Intelligence || id:ebi-a-GCST006250	Parkinson's disease || id:ieu-b-7	ebi-a-GCST006250	ieu-b-7	482730	rs7941785	-1.07658	1.30221	0.408389
Intelligence || id:ebi-a-GCST006250	Parkinson's disease || id:ieu-b-7	ebi-a-GCST006250	ieu-b-7	482730	rs799444	0.646212	0.999185	0.517801
Intelligence || id:ebi-a-GCST006250	Parkinson's disease || id:ieu-b-7	ebi-a-GCST006250	ieu-b-7	482730	rs8051038	-1.19425	1.01987	0.241605
Intelligence || id:ebi-a-GCST006250	Parkinson's disease || id:ieu-b-7	ebi-a-GCST006250	ieu-b-7	482730	rs889169	-1.57425	1.25691	0.210397
Intelligence || id:ebi-a-GCST006250	Parkinson's disease || id:ieu-b-7	ebi-a-GCST006250	ieu-b-7	482730	rs913264	-1.379	1.05453	0.190978
Intelligence || id:ebi-a-GCST006250	Parkinson's disease || id:ieu-b-7	ebi-a-GCST006250	ieu-b-7	482730	rs9384679	-0.280646	0.744646	0.706259
Intelligence || id:ebi-a-GCST006250	Parkinson's disease || id:ieu-b-7	ebi-a-GCST006250	ieu-b-7	482730	rs9503599	0.251303	1.16301	0.828925
Intelligence || id:ebi-a-GCST006250	Parkinson's disease || id:ieu-b-7	ebi-a-GCST006250	ieu-b-7	482730	rs9516855	2.01335	1.22955	0.101532
Intelligence || id:ebi-a-GCST006250	Parkinson's disease || id:ieu-b-7	ebi-a-GCST006250	ieu-b-7	482730	rs9569206	1.77128	1.51175	0.241328
Intelligence || id:ebi-a-GCST006250	Parkinson's disease || id:ieu-b-7	ebi-a-GCST006250	ieu-b-7	482730	rs967569	-0.483987	1.29619	0.708858
Intelligence || id:ebi-a-GCST006250	Parkinson's disease || id:ieu-b-7	ebi-a-GCST006250	ieu-b-7	482730	rs9888986	-0.195729	1.17863	0.868106
Intelligence || id:ebi-a-GCST006250	Parkinson's disease || id:ieu-b-7	ebi-a-GCST006250	ieu-b-7	482730	All - Inverse variance weighted	0.274955	0.113018	0.0149809
Intelligence || id:ebi-a-GCST006250	Parkinson's disease || id:ieu-b-7	ebi-a-GCST006250	ieu-b-7	482730	All - MR Egger	0.921215	0.53027	0.0846224
