# Supplementary material for: The causal effects of intelligence and fluid intelligence on Parkinson’s disease: a Mendelian randomization study
Source: Front Aging Neurosci. 2024 May 23;16:1388795. doi: 10.3389/fnagi.2024.1388795 (PMC11153853; doi:10.3389/fnagi.2024.1388795)
Supplement: Supplementary file 2 [file Data_Sheet_2.xlsx]

## Sheet: supplementary table 2
the genes corresponding to intelligence-related SNPs were identified
#Uploaded_variation	Allele	SYMBOL
rs3128341	A	NEGR1
rs3128341	C	NEGR1
rs3128341	A	NEGR1
rs3128341	C	NEGR1
rs600806	A	MYBPHL
rs600806	C	MYBPHL
rs600806	T	MYBPHL
rs112780312	A	GATAD2B
rs2678210	C	NAV1
rs2678210	C	NAV1
rs2678210	C	NAV1
rs2678210	C	NAV1
rs2678210	C	NAV1
rs2678210	C	NAV1
rs10779271	G	ESRRG
rs10779271	G	ESRRG
rs10779271	G	ESRRG
rs10779271	G	ESRRG
rs10779271	G	ESRRG
rs10779271	G	ESRRG
rs10779271	G	ESRRG
rs10779271	G	ESRRG
rs10779271	G	ESRRG
rs10779271	G	ESRRG
rs10779271	G	ESRRG
rs10779271	G	ESRRG
rs10779271	G	ESRRG
rs10779271	G	ESRRG
rs1408579	T	ERLIN1
rs1408579	T	ERLIN1
rs1408579	T	ERLIN1
rs35608616	A	GPR26
rs11605348	A	NDUFS3
rs11605348	A	C1QTNF4
rs11605348	A	FAM180B
rs11605348	A	NDUFS3
rs11605348	A	C1QTNF4
rs11605348	A	NDUFS3
rs11605348	A	NDUFS3
rs11605348	A	NDUFS3
rs11605348	A	FAM180B
rs7941785	C	MACROD1
rs7941785	G	MACROD1
rs7116046	T	GRIA4
rs7116046	T	GRIA4
rs7116046	T	GRIA4
rs7116046	T	GRIA4
rs2885208	A	NCAM1
rs2885208	C	NCAM1
rs2885208	A	NCAM1
rs2885208	C	NCAM1
rs2885208	A	NCAM1
rs2885208	C	NCAM1
rs329672	G	IGSF9B
rs329672	T	IGSF9B
rs329672	G	IGSF9B
rs329672	T	IGSF9B
rs55754731	C	PTPRO
rs55754731	C	PTPRO
rs55754731	C	PTPRO
rs1054442	C	DDN
rs1054442	G	DDN
rs1054442	T	DDN
rs6539284	C	SYT1
rs6539284	C	SYT1
rs6539284	C	SYT1
rs6539284	C	SYT1
rs6539284	C	SYT1
rs6539284	C	SYT1
rs6539284	C	SYT1
rs6539284	C	SYT1
rs6539284	C	SYT1
rs6539284	C	SYT1
rs1727307	G	PITPNM2
rs1727307	T	PITPNM2
rs1727307	G	PITPNM2
rs1727307	T	PITPNM2
rs1727307	G	PITPNM2
rs1727307	T	PITPNM2
rs1727307	G	PITPNM2
rs1727307	T	PITPNM2
rs4981713	G	PRKD1
rs4981713	G	PRKD1
rs2239647	C	AKAP6
rs2239647	C	AKAP6
rs11623436	T	NKX2-8
rs1007934	A	ZFYVE1
rs1007934	A	ZFYVE1
rs1007934	A	ZFYVE1
rs2071407	C	CKB
rs2071407	G	CKB
rs2071407	C	CKB
rs2071407	G	CKB
rs2071407	C	CKB
rs2071407	G	CKB
rs2071407	C	CKB
rs2071407	G	CKB
rs2071407	C	CKB
rs2071407	G	CKB
rs11634187	G	IVD
rs11634187	G	IVD
rs7172979	T	DMXL2
rs7172979	T	DMXL2
rs7172979	T	DMXL2
rs72739469	C	DPP8
rs72739469	C	DPP8
rs72739469	C	DPP8
rs72739469	C	DPP8
rs72739469	C	DPP8
rs72739469	C	DPP8
rs72739469	C	DPP8
rs72739469	C	DPP8
rs1369429	A	NTRK3
rs1369429	C	NTRK3
rs1369429	A	NTRK3
rs1369429	C	NTRK3
rs1369429	A	NTRK3
rs1369429	C	NTRK3
rs1369429	A	NTRK3
rs1369429	C	NTRK3
rs1369429	A	NTRK3
rs1369429	C	NTRK3
rs11646221	T	RBFOX1
rs11646221	T	RBFOX1
rs11646221	T	RBFOX1
rs11646221	T	RBFOX1
rs11646221	T	RBFOX1
rs11646221	T	RBFOX1
rs11646221	T	RBFOX1
rs11646221	T	RBFOX1
rs11646221	T	RBFOX1
rs11646221	T	RBFOX1
rs11646221	T	RBFOX1
rs11646221	T	RBFOX1
rs11646221	T	RBFOX1
rs2457192	A	SNX29
rs2457192	G	SNX29
rs2457192	T	SNX29
rs2457192	A	SNX29
rs2457192	G	SNX29
rs2457192	T	SNX29
rs2457192	A	SNX29
rs2457192	G	SNX29
rs2457192	T	SNX29
rs2457192	A	SNX29
rs2457192	G	SNX29
rs2457192	T	SNX29
rs9888986	A	SLC7A6
rs9888986	A	PLA2G15
rs9888986	A	PLA2G15
rs9888986	A	PLA2G15
rs9888986	A	SLC7A6
rs9888986	A	SLC7A6
rs9888986	A	SLC7A6
rs9888986	A	PLA2G15
rs9888986	A	PLA2G15
rs9888986	A	SLC7A6
rs9888986	A	SLC7A6
rs9888986	A	PLA2G15
rs9888986	A	SLC7A6
rs2285640	A	DHRS11
rs2285640	A	GGNBP2
rs2285640	A	DHRS11
rs2285640	A	DHRS11
rs2285640	A	DHRS11
rs4793161	G	HIGD1B
rs4793161	T	HIGD1B
rs17698176	G	NSF
rs17698176	G	NSF
rs17698176	G	NSF
rs17698176	G	NSF
rs17698176	G	NSF
rs11079849	T	IGF2BP1
rs11079849	T	IGF2BP1
rs6508220	C	DCC
rs6508220	G	DCC
rs6508220	T	DCC
rs6508220	C	DCC
rs6508220	G	DCC
rs6508220	T	DCC
rs6508220	C	DCC
rs6508220	G	DCC
rs6508220	T	DCC
rs17002025	A	CTD-3105H18.16
rs2072490	G	MAST3
rs2072490	T	MAST3
rs144026674	T	PAPL
rs144026674	T	PAPL
rs889169	A	TMEM160
rs889169	C	TMEM160
rs889169	A	NPAS1
rs889169	C	NPAS1
rs889169	A	NPAS1
rs889169	C	NPAS1
rs889169	A	NPAS1
rs889169	C	NPAS1
rs889169	A	NPAS1
rs889169	C	NPAS1
rs889169	A	NPAS1
rs889169	C	NPAS1
rs12470949	A	KLHL29
rs12470949	C	KLHL29
rs2955280	A	LRPPRC
rs2955280	G	LRPPRC
rs2955280	T	LRPPRC
rs2955280	A	LRPPRC
rs2955280	G	LRPPRC
rs2955280	T	LRPPRC
rs10189857	G	BCL11A
rs10189857	T	BCL11A
rs10189857	G	BCL11A
rs10189857	T	BCL11A
rs10189857	G	BCL11A
rs10189857	T	BCL11A
rs10189857	G	BCL11A
rs10189857	T	BCL11A
rs10189857	G	BCL11A
rs10189857	T	BCL11A
rs10189857	G	BCL11A
rs10189857	T	BCL11A
rs10189912	G	ARHGAP15
rs2268894	T	DPP4
rs78084033	C	CPNE1
rs78084033	C	CPNE1
rs78084033	C	CPNE1
rs78084033	C	CPNE1
rs78084033	C	CPNE1
rs78084033	C	CPNE1
rs78084033	C	CPNE1
rs78084033	C	CPNE1
rs78084033	C	CPNE1
rs78084033	C	CPNE1
rs78084033	C	CPNE1
rs78084033	C	CPNE1
rs78084033	C	CPNE1
rs78084033	C	CPNE1
rs78084033	C	CPNE1
rs78084033	C	CPNE1
rs78084033	C	CPNE1
rs78084033	C	CPNE1
rs78084033	C	CPNE1
rs78084033	C	CPNE1
rs78084033	C	CPNE1
rs6019535	A	ARFGEF2
rs2352974	A	CAMKV
rs2352974	G	CAMKV
rs2352974	T	CAMKV
rs2352974	A	TRAIP
rs2352974	G	TRAIP
rs2352974	T	TRAIP
rs2352974	A	CAMKV
rs2352974	G	CAMKV
rs2352974	T	CAMKV
rs2352974	A	TRAIP
rs2352974	G	TRAIP
rs2352974	T	TRAIP
rs2352974	A	CAMKV
rs2352974	G	CAMKV
rs2352974	T	CAMKV
rs2352974	A	TRAIP
rs2352974	G	TRAIP
rs2352974	T	TRAIP
rs2352974	A	TRAIP
rs2352974	G	TRAIP
rs2352974	T	TRAIP
rs2352974	A	CAMKV
rs2352974	G	CAMKV
rs2352974	T	CAMKV
rs7640196	G	CACNA2D3
rs7640196	T	CACNA2D3
rs7640196	G	CACNA2D3
rs7640196	T	CACNA2D3
rs7640196	G	CACNA2D3
rs7640196	T	CACNA2D3
rs7640196	G	CACNA2D3
rs7640196	T	CACNA2D3
rs7640196	G	CACNA2D3
rs7640196	T	CACNA2D3
rs11720523	A	FOXP1
rs11720523	A	FOXP1
rs11720523	A	FOXP1
rs11720523	A	FOXP1
rs6770622	A	CADM2
rs6770622	A	CADM2
rs3860537	A	MYH15
rs3860537	C	MYH15
rs3860537	G	MYH15
rs59142272	A	CLSTN2
rs12646225	T	PCGF3
rs12646225	T	PCGF3
rs12646225	T	PCGF3
rs12646225	T	PCGF3
rs12646225	T	PCGF3
rs12646225	T	PCGF3
rs34811474	A	ANAPC4
rs34811474	T	ANAPC4
rs34811474	A	ANAPC4
rs34811474	T	ANAPC4
rs1972860	A	GRID2
rs1972860	A	GRID2
rs17199964	A	BANK1
rs17199964	C	BANK1
rs17199964	A	BANK1
rs17199964	C	BANK1
rs17199964	A	BANK1
rs17199964	C	BANK1
rs17199964	A	BANK1
rs17199964	C	BANK1
rs6535809	C	PET112
rs6535809	G	PET112
rs6535809	T	PET112
rs6535809	C	PET112
rs6535809	G	PET112
rs6535809	T	PET112
rs75973558	G	CDH9
rs13165296	C	PDE4D
rs13165296	C	PDE4D
rs13165296	C	PDE4D
rs36033	A	C5orf64
rs36033	C	C5orf64
rs36033	A	C5orf64
rs36033	C	C5orf64
rs34316	C	MEF2C
rs34316	C	MEF2C
rs34316	C	MEF2C
rs34316	C	MEF2C
rs34316	C	MEF2C
rs34316	C	MEF2C
rs34316	C	MEF2C
rs34316	C	MEF2C
rs34316	C	MEF2C
rs34316	C	MEF2C
rs1145123	C	NREP
rs1145123	G	NREP
rs6860963	T	DOCK2
rs6860963	T	DOCK2
rs6860963	T	DOCK2
rs6860963	T	DOCK2
rs2450333	A	DBN1
rs2450333	A	DBN1
rs2450333	A	DBN1
rs2450333	A	DBN1
rs2450333	A	DBN1
rs2450333	A	DBN1
rs9503599	A	SLC22A23
rs9503599	C	SLC22A23
rs9503599	A	SLC22A23
rs9503599	C	SLC22A23
rs9503599	A	SLC22A23
rs9503599	C	SLC22A23
rs9503599	A	SLC22A23
rs9503599	C	SLC22A23
rs566237	G	TMEM170B
rs566237	T	TMEM170B
rs566237	G	TMEM170B
rs566237	T	TMEM170B
rs1280049	C	MYO6
rs1280049	G	MYO6
rs1280049	T	MYO6
rs1280049	C	MYO6
rs1280049	G	MYO6
rs1280049	T	MYO6
rs1280049	C	MYO6
rs1280049	G	MYO6
rs1280049	T	MYO6
rs1280049	C	MYO6
rs1280049	G	MYO6
rs1280049	T	MYO6
rs287879	G	ARID1B
rs287879	G	ARID1B
rs287879	G	ARID1B
rs287879	G	ARID1B
rs287879	G	ARID1B
rs4725065	G	GLCCI1
rs4725065	G	GLCCI1
rs4725065	G	GLCCI1
rs13223152	G	AUTS2
rs13223152	G	AUTS2
rs56150095	A	CALN1
rs56150095	G	CALN1
rs56150095	T	CALN1
rs56150095	A	CALN1
rs56150095	G	CALN1
rs56150095	T	CALN1
rs56150095	A	CALN1
rs56150095	G	CALN1
rs56150095	T	CALN1
rs56150095	A	CALN1
rs56150095	G	CALN1
rs56150095	T	CALN1
rs56150095	A	CALN1
rs56150095	G	CALN1
rs56150095	T	CALN1
rs56150095	A	CALN1
rs56150095	G	CALN1
rs56150095	T	CALN1
rs4731392	G	SND1
rs4731392	T	SND1
rs4731392	G	SND1
rs4731392	T	SND1
rs1362739	A	EXOC4
rs1362739	G	EXOC4
rs1362739	T	EXOC4
rs1362739	A	EXOC4
rs1362739	G	EXOC4
rs1362739	T	EXOC4
rs1362739	A	EXOC4
rs1362739	G	EXOC4
rs1362739	T	EXOC4
rs13253386	G	SGCZ
rs13253386	G	SGCZ
rs2111490	G	RIMS2
rs2111490	G	RIMS2
rs4976976	A	TSNARE1
rs4976976	A	TSNARE1
rs4976976	A	TSNARE1
rs2721173	T	LRRC14
rs2721173	T	RECQL4
rs2721173	T	RECQL4
rs2721173	T	LRRC14
rs2721173	T	LRRC14
rs2721173	T	LRRC14
rs2721173	T	LRRC24
rs2721173	T	LRRC14
rs2721173	T	RECQL4
rs2721173	T	LRRC24
rs2721173	T	RECQL4
rs702222	G	ELAVL2
rs702222	T	ELAVL2
rs702222	G	ELAVL2
rs702222	T	ELAVL2
rs702222	G	ELAVL2
rs702222	T	ELAVL2
rs702222	G	ELAVL2
rs702222	T	ELAVL2
rs702222	G	ELAVL2
rs702222	T	ELAVL2
rs28620532	G	PTCH1
rs28620532	T	PTCH1
rs28620532	G	PTCH1
rs28620532	T	PTCH1
rs28620532	G	PTCH1
rs28620532	T	PTCH1
rs28620532	G	PTCH1
rs28620532	T	PTCH1
rs28620532	G	PTCH1
rs28620532	T	PTCH1
rs28620532	G	PTCH1
rs28620532	T	PTCH1
rs28620532	G	PTCH1
rs28620532	T	PTCH1
rs913264	G	IER5L
rs913264	T	IER5L
rs2885208	A	NCAM1
rs2885208	C	NCAM1
rs2885208	A	NCAM1
rs2885208	C	NCAM1
rs2885208	A	NCAM1
rs2885208	C	NCAM1
rs2885208	A	NCAM1
rs2885208	C	NCAM1
rs2885208	A	NCAM1
rs2885208	C	NCAM1
rs2885208	A	NCAM1
rs2885208	C	NCAM1
rs2885208	A	NCAM1
rs2885208	C	NCAM1
rs2885208	A	NCAM1
rs2885208	C	NCAM1
rs2885208	A	NCAM1
rs2885208	C	NCAM1
rs2285640	A	GGNBP2
rs2285640	A	DHRS11
rs112780312	A	GATAD2B
rs1233578	G	AL662890.2
rs1233578	T	AL662890.2
