# Supplementary material for: The causal effects of intelligence and fluid intelligence on Parkinson’s disease: a Mendelian randomization study
Source: Front Aging Neurosci. 2024 May 23;16:1388795. doi: 10.3389/fnagi.2024.1388795 (PMC11153853; doi:10.3389/fnagi.2024.1388795)
Supplement: Supplementary file 3 [file Data_Sheet_3.xlsx]

## Sheet: supplementary table 3
Enrichment data of intelligence-related genes
ONTOLOGY	ID	Description	GeneRatio	BgRatio	pvalue	p.adjust	qvalue	geneID	Count
BP	GO:0050807	regulation of synapse organization	9/74	209/18800	1.29e-07	1.29e-07	0.000119442	NEGR1/PTPRO/NTRK3/CAMKV/CLSTN2/GRID2/MEF2C/DBN1/LRRC24	9
BP	GO:0050803	regulation of synapse structure or activity	9/74	215/18800	1.64e-07	1.64e-07	0.000119442	NEGR1/PTPRO/NTRK3/CAMKV/CLSTN2/GRID2/MEF2C/DBN1/LRRC24	9
BP	GO:0048588	developmental cell growth	8/74	227/18800	3.03e-06	3.03e-06	0.00116269	SYT1/AKAP6/DCC/BCL11A/CPNE1/DBN1/AUTS2/RIMS2	8
BP	GO:0051963	regulation of synapse assembly	6/74	103/18800	3.2e-06	3.2e-06	0.00116269	NEGR1/NTRK3/CLSTN2/GRID2/MEF2C/LRRC24	6
BP	GO:0097484	dendrite extension	4/74	36/18800	1.18e-05	1.18e-05	0.00344263	SYT1/BCL11A/AUTS2/RIMS2	4
BP	GO:0060560	developmental growth involved in morphogenesis	7/74	234/18800	3.75e-05	3.75e-05	0.0079395	SYT1/DCC/BCL11A/CPNE1/DBN1/AUTS2/RIMS2	7
BP	GO:0050808	synapse organization	9/74	419/18800	3.82e-05	3.82e-05	0.0079395	NEGR1/PTPRO/NTRK3/CAMKV/CLSTN2/GRID2/MEF2C/DBN1/LRRC24	9
BP	GO:0048638	regulation of developmental growth	8/74	329/18800	4.46e-05	4.46e-05	0.00810835	SYT1/AKAP6/DCC/BCL11A/MEF2C/DBN1/RIMS2/PTCH1	8
BP	GO:1990138	neuron projection extension	6/74	172/18800	5.95e-05	5.95e-05	0.00961023	SYT1/BCL11A/CPNE1/DBN1/AUTS2/RIMS2	6
BP	GO:0007416	synapse assembly	6/74	180/18800	7.65e-05	7.65e-05	0.0111278	NEGR1/NTRK3/CLSTN2/GRID2/MEF2C/LRRC24	6
BP	GO:0016049	cell growth	9/74	484/18800	0.000115527	0.000115527	0.0152673	NDUFS3/SYT1/AKAP6/DCC/BCL11A/CPNE1/DBN1/AUTS2/RIMS2	9
BP	GO:1901888	regulation of cell junction assembly	6/74	201/18800	0.000140323	0.000140323	0.0159475	NEGR1/NTRK3/CLSTN2/GRID2/MEF2C/LRRC24	6
BP	GO:1903859	regulation of dendrite extension	3/74	26/18800	0.000142615	0.000142615	0.0159475	SYT1/BCL11A/RIMS2	3
BP	GO:0034329	cell junction assembly	8/74	420/18800	0.000241192	0.000241192	0.0250441	NEGR1/PTPRO/NTRK3/CLSTN2/GRID2/CDH9/MEF2C/LRRC24	8
BP	GO:0010975	regulation of neuron projection development	8/74	431/18800	0.000287064	0.000287064	0.0278201	NEGR1/PTPRO/PRKD1/NTRK3/DCC/BCL11A/GRID2/DBN1	8
BP	GO:0001764	neuron migration	5/74	164/18800	0.000471179	0.000471179	0.0428091	NAV1/NTRK3/DCC/MEF2C/AUTS2	5
BP	GO:0048639	positive regulation of developmental growth	5/74	169/18800	0.000540252	0.000540252	0.0461974	SYT1/AKAP6/MEF2C/DBN1/RIMS2	5
BP	GO:0061564	axon development	8/74	479/18800	0.000578702	0.000578702	0.0467361	NCAM1/PTPRO/NKX2-8/DCC/NREP/DBN1/AUTS2/PTCH1	8
BP	GO:0099151	regulation of postsynaptic density assembly	2/74	10/18800	0.000673907	0.000673907	0.0515605	NTRK3/GRID2	2
BP	GO:0071679	commissural neuron axon guidance	2/74	11/18800	0.000821566	0.000821566	0.0568713	NCAM1/PTCH1	2
BP	GO:0099150	regulation of postsynaptic specialization assembly	2/74	11/18800	0.000821566	0.000821566	0.0568713	NTRK3/GRID2	2
BP	GO:0098814	spontaneous synaptic transmission	2/74	13/18800	0.0011592	0.0011592	0.0702132	SYT1/RIMS2	2
BP	GO:1904889	regulation of excitatory synapse assembly	2/74	13/18800	0.0011592	0.0011592	0.0702132	NTRK3/GRID2	2
BP	GO:1905874	regulation of postsynaptic density organization	2/74	13/18800	0.0011592	0.0011592	0.0702132	NTRK3/GRID2	2
BP	GO:0001558	regulation of cell growth	7/74	415/18800	0.0012247	0.0012247	0.071213	NDUFS3/SYT1/AKAP6/DCC/BCL11A/DBN1/RIMS2	7
BP	GO:0050804	modulation of chemical synaptic transmission	7/74	429/18800	0.00148151	0.00148151	0.0749346	SYT1/DCC/CLSTN2/GRID2/MEF2C/DBN1/RIMS2	7
BP	GO:0007409	axonogenesis	7/74	430/18800	0.00150135	0.00150135	0.0749346	NCAM1/PTPRO/NKX2-8/DCC/DBN1/AUTS2/PTCH1	7
BP	GO:0099177	regulation of trans-synaptic signaling	7/74	430/18800	0.00150135	0.00150135	0.0749346	SYT1/DCC/CLSTN2/GRID2/MEF2C/DBN1/RIMS2	7
BP	GO:0018105	peptidyl-serine phosphorylation	6/74	315/18800	0.00150282	0.00150282	0.0749346	PRKD1/NTRK3/GGNBP2/MAST3/CAMKV/PDE4D	6
BP	GO:0061005	cell differentiation involved in kidney development	3/74	58/18800	0.00154644	0.00154644	0.0749346	PTPRO/MEF2C/PTCH1	3
BP	GO:0006893	Golgi to plasma membrane transport	3/74	60/18800	0.00170542	0.00170542	0.0799721	NSF/ARFGEF2/EXOC4	3
BP	GO:0051965	positive regulation of synapse assembly	3/74	63/18800	0.00196245	0.00196245	0.08554	CLSTN2/GRID2/LRRC24	3
BP	GO:0048791	calcium ion-regulated exocytosis of neurotransmitter	2/74	17/18800	0.00200068	0.00200068	0.08554	SYT1/RIMS2	2
BP	GO:0097107	postsynaptic density assembly	2/74	17/18800	0.00200068	0.00200068	0.08554	NTRK3/GRID2	2
BP	GO:0018209	peptidyl-serine modification	6/74	338/18800	0.00214392	0.00214392	0.0876366	PRKD1/NTRK3/GGNBP2/MAST3/CAMKV/PDE4D	6
BP	GO:0016358	dendrite development	5/74	231/18800	0.00217029	0.00217029	0.0876366	IGF2BP1/DCC/BCL11A/MEF2C/DBN1	5
BP	GO:0033135	regulation of peptidyl-serine phosphorylation	4/74	144/18800	0.00250786	0.00250786	0.0985306	PRKD1/NTRK3/GGNBP2/PDE4D	4
BP	GO:0098698	postsynaptic specialization assembly	2/74	20/18800	0.00277381	0.00277381	0.103391	NTRK3/GRID2	2
BP	GO:2001014	regulation of skeletal muscle cell differentiation	2/74	20/18800	0.00277381	0.00277381	0.103391	RBFOX1/MEF2C	2
BP	GO:0010976	positive regulation of neuron projection development	4/74	150/18800	0.00290587	0.00290587	0.105605	NEGR1/PRKD1/NTRK3/DBN1	4
BP	GO:0035235	ionotropic glutamate receptor signaling pathway	2/74	22/18800	0.00335526	0.00335526	0.114197	GRIA4/GRID2	2
BP	GO:1990806	ligand-gated ion channel signaling pathway	2/74	22/18800	0.00335526	0.00335526	0.114197	GRIA4/GRID2	2
BP	GO:0045927	positive regulation of growth	5/74	256/18800	0.00337796	0.00337796	0.114197	SYT1/AKAP6/MEF2C/DBN1/RIMS2	5
BP	GO:1903861	positive regulation of dendrite extension	2/74	23/18800	0.00366548	0.00366548	0.121101	SYT1/RIMS2	2
BP	GO:0051279	regulation of release of sequestered calcium ion into cytosol	3/74	80/18800	0.00387096	0.00387096	0.123364	PRKD1/AKAP6/PDE4D	3
BP	GO:0030307	positive regulation of cell growth	4/74	163/18800	0.00391244	0.00391244	0.123364	SYT1/AKAP6/DBN1/RIMS2	4
BP	GO:0001964	startle response	2/74	24/18800	0.00398855	0.00398855	0.123364	NPAS1/GRID2	2
BP	GO:1904861	excitatory synapse assembly	2/74	25/18800	0.00432438	0.00432438	0.130964	NTRK3/GRID2	2
BP	GO:0071277	cellular response to calcium ion	3/74	84/18800	0.00443925	0.00443925	0.131699	SYT1/CPNE1/MEF2C	3
BP	GO:0060314	regulation of ryanodine-sensitive calcium-release channel activity	2/74	26/18800	0.00467286	0.00467286	0.135146	AKAP6/PDE4D	2
BP	GO:0099175	regulation of postsynapse organization	3/74	86/18800	0.00474135	0.00474135	0.135146	NTRK3/GRID2/DBN1	3
BP	GO:0099068	postsynapse assembly	2/74	29/18800	0.00579319	0.00579319	0.161951	NTRK3/GRID2	2
BP	GO:0035249	synaptic transmission, glutamatergic	3/74	94/18800	0.00607265	0.00607265	0.166521	SYT1/GRID2/MEF2C	3
BP	GO:0060079	excitatory postsynaptic potential	3/74	95/18800	0.00625316	0.00625316	0.166521	GRID2/MEF2C/RIMS2	3
BP	GO:0010880	regulation of release of sequestered calcium ion into cytosol by sarcoplasmic reticulum	2/74	31/18800	0.00660148	0.00660148	0.166521	AKAP6/PDE4D	2
BP	GO:0033137	negative regulation of peptidyl-serine phosphorylation	2/74	31/18800	0.00660148	0.00660148	0.166521	GGNBP2/PDE4D	2
BP	GO:0097106	postsynaptic density organization	2/74	31/18800	0.00660148	0.00660148	0.166521	NTRK3/GRID2	2
BP	GO:0050773	regulation of dendrite development	3/74	98/18800	0.00681383	0.00681383	0.166521	DCC/BCL11A/DBN1	3
BP	GO:0045664	regulation of neuron differentiation	4/74	192/18800	0.00695589	0.00695589	0.166521	BCL11A/CPNE1/MEF2C/NREP	4
BP	GO:0010644	cell communication by electrical coupling	2/74	32/18800	0.00702375	0.00702375	0.166521	PDE4D/DBN1	2
BP	GO:0022604	regulation of cell morphogenesis	5/74	305/18800	0.00703798	0.00703798	0.166521	SYT1/BCL11A/ARHGAP15/DBN1/RIMS2	5
BP	GO:0099565	chemical synaptic transmission, postsynaptic	3/74	101/18800	0.0074035	0.0074035	0.166521	GRID2/MEF2C/RIMS2	3
BP	GO:0001662	behavioral fear response	2/74	33/18800	0.00745796	0.00745796	0.166521	DPP4/MEF2C	2
BP	GO:0001881	receptor recycling	2/74	33/18800	0.00745796	0.00745796	0.166521	NSF/ARFGEF2	2
BP	GO:0099084	postsynaptic specialization organization	2/74	33/18800	0.00745796	0.00745796	0.166521	NTRK3/GRID2	2
BP	GO:0051960	regulation of nervous system development	6/74	440/18800	0.00770649	0.00770649	0.166521	NTRK3/DCC/CLSTN2/GRID2/DBN1/LRRC24	6
BP	GO:0048167	regulation of synaptic plasticity	4/74	198/18800	0.0077372	0.0077372	0.166521	GRID2/MEF2C/DBN1/RIMS2	4
BP	GO:0010522	regulation of calcium ion transport into cytosol	3/74	103/18800	0.00781291	0.00781291	0.166521	PRKD1/AKAP6/PDE4D	3
BP	GO:0002209	behavioral defense response	2/74	34/18800	0.00790403	0.00790403	0.166521	DPP4/MEF2C	2
BP	GO:0006892	post-Golgi vesicle-mediated transport	3/74	104/18800	0.00802254	0.00802254	0.166603	NSF/ARFGEF2/EXOC4	3
BP	GO:1901890	positive regulation of cell junction assembly	3/74	105/18800	0.00823547	0.00823547	0.168616	CLSTN2/GRID2/LRRC24	3
BP	GO:0014808	release of sequestered calcium ion into cytosol by sarcoplasmic reticulum	2/74	35/18800	0.00836185	0.00836185	0.168826	AKAP6/PDE4D	2
BP	GO:1903514	release of sequestered calcium ion into cytosol by endoplasmic reticulum	2/74	36/18800	0.00883133	0.00883133	0.175863	AKAP6/PDE4D	2
BP	GO:0042596	fear response	2/74	37/18800	0.00931237	0.00931237	0.180497	DPP4/MEF2C	2
BP	GO:0055023	positive regulation of cardiac muscle tissue growth	2/74	37/18800	0.00931237	0.00931237	0.180497	AKAP6/MEF2C	2
BP	GO:0048640	negative regulation of developmental growth	3/74	111/18800	0.00958293	0.00958293	0.180916	DCC/BCL11A/PTCH1	3
BP	GO:0072009	nephron epithelium development	3/74	111/18800	0.00958293	0.00958293	0.180916	PTPRO/MEF2C/PTCH1	3
BP	GO:0051235	maintenance of location	5/74	331/18800	0.00982211	0.00982211	0.183054	PRKD1/AKAP6/ZFYVE1/PDE4D/DBN1	5
BP	GO:0051651	maintenance of location in cell	4/74	219/18800	0.0109212	0.0109212	0.200962	PRKD1/AKAP6/PDE4D/DBN1	4
BP	GO:0031346	positive regulation of cell projection organization	5/74	341/18800	0.0110703	0.0110703	0.201159	NEGR1/PRKD1/NTRK3/DBN1/AUTS2	5
BP	GO:0060421	positive regulation of heart growth	2/74	41/18800	0.0113502	0.0113502	0.203699	AKAP6/MEF2C	2
BP	GO:0070296	sarcoplasmic reticulum calcium ion transport	2/74	42/18800	0.0118876	0.0118876	0.20939	AKAP6/PDE4D	2
BP	GO:0050920	regulation of chemotaxis	4/74	225/18800	0.0119653	0.0119653	0.20939	PTPRO/PRKD1/NTRK3/DPP4	4
BP	GO:0051209	release of sequestered calcium ion into cytosol	3/74	121/18800	0.0120994	0.0120994	0.20939	PRKD1/AKAP6/PDE4D	3
BP	GO:0051283	negative regulation of sequestering of calcium ion	3/74	122/18800	0.01237	0.01237	0.21021	PRKD1/AKAP6/PDE4D	3
BP	GO:0001709	cell fate determination	2/74	43/18800	0.0124361	0.0124361	0.21021	MEF2C/PTCH1	2
BP	GO:0051282	regulation of sequestering of calcium ion	3/74	124/18800	0.0129214	0.0129214	0.214672	PRKD1/AKAP6/PDE4D	3
BP	GO:0021762	substantia nigra development	2/74	44/18800	0.0129954	0.0129954	0.214672	NDUFS3/CKB	2
BP	GO:0006887	exocytosis	5/74	357/18800	0.0132867	0.0132867	0.217019	SYT1/NSF/ARFGEF2/EXOC4/RIMS2	5
BP	GO:0007411	axon guidance	4/74	234/18800	0.0136486	0.0136486	0.220453	NCAM1/PTPRO/DCC/PTCH1	4
BP	GO:0097485	neuron projection guidance	4/74	235/18800	0.0138445	0.0138445	0.221159	NCAM1/PTPRO/DCC/PTCH1	4
BP	GO:0051208	sequestering of calcium ion	3/74	128/18800	0.0140661	0.0140661	0.222258	PRKD1/AKAP6/PDE4D	3
BP	GO:0043616	keratinocyte proliferation	2/74	47/18800	0.0147378	0.0147378	0.228005	PRKD1/PTCH1	2
BP	GO:0050853	B cell receptor signaling pathway	3/74	131/18800	0.0149614	0.0149614	0.228005	FOXP1/BANK1/MEF2C	3
BP	GO:0060078	regulation of postsynaptic membrane potential	3/74	131/18800	0.0149614	0.0149614	0.228005	GRID2/MEF2C/RIMS2	3
BP	GO:0001649	osteoblast differentiation	4/74	241/18800	0.0150573	0.0150573	0.228005	PRKD1/MEF2C/SND1/PTCH1	4
BP	GO:0035850	epithelial cell differentiation involved in kidney development	2/74	48/18800	0.0153398	0.0153398	0.229889	PTPRO/MEF2C	2
BP	GO:0050851	antigen receptor-mediated signaling pathway	4/74	244/18800	0.0156881	0.0156881	0.232709	FOXP1/BANK1/PDE4D/MEF2C	4
BP	GO:0045926	negative regulation of growth	4/74	245/18800	0.015902	0.015902	0.2335	NDUFS3/DCC/BCL11A/PTCH1	4
BP	GO:0010977	negative regulation of neuron projection development	3/74	136/18800	0.0165238	0.0165238	0.236225	PTPRO/DCC/BCL11A	3
BP	GO:0045667	regulation of osteoblast differentiation	3/74	136/18800	0.0165238	0.0165238	0.236225	PRKD1/MEF2C/PTCH1	3
BP	GO:0019933	cAMP-mediated signaling	2/74	50/18800	0.0165751	0.0165751	0.236225	AKAP6/PDE4D	2
BP	GO:0098876	vesicle-mediated transport to the plasma membrane	3/74	139/18800	0.0175037	0.0175037	0.244815	NSF/ARFGEF2/EXOC4	3
BP	GO:0072073	kidney epithelium development	3/74	140/18800	0.0178374	0.0178374	0.244815	PTPRO/MEF2C/PTCH1	3
BP	GO:0007215	glutamate receptor signaling pathway	2/74	52/18800	0.0178514	0.0178514	0.244815	GRIA4/GRID2	2
BP	GO:0046622	positive regulation of organ growth	2/74	52/18800	0.0178514	0.0178514	0.244815	AKAP6/MEF2C	2
BP	GO:0051155	positive regulation of striated muscle cell differentiation	2/74	54/18800	0.0191682	0.0191682	0.256152	AKAP6/MEF2C	2
BP	GO:0051592	response to calcium ion	3/74	144/18800	0.0192077	0.0192077	0.256152	SYT1/CPNE1/MEF2C	3
BP	GO:0007269	neurotransmitter secretion	3/74	145/18800	0.0195592	0.0195592	0.256152	SYT1/MEF2C/RIMS2	3
BP	GO:0072006	nephron development	3/74	145/18800	0.0195592	0.0195592	0.256152	PTPRO/MEF2C/PTCH1	3
BP	GO:0099643	signal release from synapse	3/74	145/18800	0.0195592	0.0195592	0.256152	SYT1/MEF2C/RIMS2	3
BP	GO:0060998	regulation of dendritic spine development	2/74	55/18800	0.0198415	0.0198415	0.257529	MEF2C/DBN1	2
BP	GO:0001961	positive regulation of cytokine-mediated signaling pathway	2/74	57/18800	0.0212175	0.0212175	0.268204	C1QTNF4/CPNE1	2
BP	GO:0010803	regulation of tumor necrosis factor-mediated signaling pathway	2/74	57/18800	0.0212175	0.0212175	0.268204	CPNE1/TRAIP	2
BP	GO:0048278	vesicle docking	2/74	57/18800	0.0212175	0.0212175	0.268204	SYT1/TSNARE1	2
BP	GO:0060537	muscle tissue development	5/74	405/18800	0.0216917	0.0216917	0.271579	AKAP6/RBFOX1/MEF2C/SGCZ/PTCH1	5
BP	GO:0051962	positive regulation of nervous system development	4/74	270/18800	0.0218581	0.0218581	0.271579	CLSTN2/GRID2/DBN1/LRRC24	4
BP	GO:0050905	neuromuscular process	3/74	152/18800	0.0221192	0.0221192	0.272495	RBFOX1/NPAS1/GRID2	3
BP	GO:0097553	calcium ion transmembrane import into cytosol	3/74	154/18800	0.0228828	0.0228828	0.279532	PRKD1/AKAP6/PDE4D	3
BP	GO:1903169	regulation of calcium ion transmembrane transport	3/74	156/18800	0.0236605	0.0236605	0.286625	PRKD1/AKAP6/PDE4D	3
BP	GO:0043112	receptor metabolic process	2/74	61/18800	0.0240847	0.0240847	0.289352	NSF/ARFGEF2	2
BP	GO:0043542	endothelial cell migration	4/74	279/18800	0.0242954	0.0242954	0.289491	PRKD1/DPP4/FOXP1/MEF2C	4
BP	GO:0050657	nucleic acid transport	3/74	159/18800	0.024854	0.024854	0.290401	RBFOX1/IGF2BP1/LRPPRC	3
BP	GO:0050658	RNA transport	3/74	159/18800	0.024854	0.024854	0.290401	RBFOX1/IGF2BP1/LRPPRC	3
BP	GO:0050806	positive regulation of synaptic transmission	3/74	161/18800	0.0256674	0.0256674	0.290401	SYT1/CLSTN2/RIMS2	3
BP	GO:0051236	establishment of RNA localization	3/74	162/18800	0.0260795	0.0260795	0.290401	RBFOX1/IGF2BP1/LRPPRC	3
BP	GO:0048857	neural nucleus development	2/74	64/18800	0.0263334	0.0263334	0.290401	NDUFS3/CKB	2
BP	GO:0060760	positive regulation of response to cytokine stimulus	2/74	64/18800	0.0263334	0.0263334	0.290401	C1QTNF4/CPNE1	2
BP	GO:0050680	negative regulation of epithelial cell proliferation	3/74	163/18800	0.0264951	0.0264951	0.290401	NKX2-8/MEF2C/PTCH1	3
BP	GO:0061025	membrane fusion	3/74	163/18800	0.0264951	0.0264951	0.290401	SYT1/NSF/TSNARE1	3
BP	GO:0099173	postsynapse organization	3/74	163/18800	0.0264951	0.0264951	0.290401	NTRK3/GRID2/DBN1	3
BP	GO:0017156	calcium-ion regulated exocytosis	2/74	65/18800	0.0271013	0.0271013	0.290401	SYT1/RIMS2	2
BP	GO:0035914	skeletal muscle cell differentiation	2/74	65/18800	0.0271013	0.0271013	0.290401	RBFOX1/MEF2C	2
BP	GO:0001959	regulation of cytokine-mediated signaling pathway	3/74	166/18800	0.0277634	0.0277634	0.290401	C1QTNF4/CPNE1/TRAIP	3
BP	GO:0032835	glomerulus development	2/74	66/18800	0.0278781	0.0278781	0.290401	PTPRO/MEF2C	2
BP	GO:0055021	regulation of cardiac muscle tissue growth	2/74	67/18800	0.0286639	0.0286639	0.290401	AKAP6/MEF2C	2
BP	GO:0048193	Golgi vesicle transport	4/74	294/18800	0.0287121	0.0287121	0.290401	PRKD1/NSF/ARFGEF2/EXOC4	4
BP	GO:0021953	central nervous system neuron differentiation	3/74	169/18800	0.0290636	0.0290636	0.290401	DCC/GRID2/PTCH1	3
BP	GO:0060402	calcium ion transport into cytosol	3/74	171/18800	0.0299482	0.0299482	0.290401	PRKD1/AKAP6/PDE4D	3
BP	GO:0050922	negative regulation of chemotaxis	2/74	69/18800	0.0302618	0.0302618	0.290401	PTPRO/DPP4	2
BP	GO:0051056	regulation of small GTPase mediated signal transduction	4/74	299/18800	0.030284	0.030284	0.290401	ARHGAP15/ARFGEF2/DOCK2/AUTS2	4
BP	GO:0002429	immune response-activating cell surface receptor signaling pathway	4/74	300/18800	0.0306044	0.0306044	0.290401	FOXP1/BANK1/PDE4D/MEF2C	4
BP	GO:0002757	immune response-activating signal transduction	4/74	300/18800	0.0306044	0.0306044	0.290401	FOXP1/BANK1/PDE4D/MEF2C	4
BP	GO:0051966	regulation of synaptic transmission, glutamatergic	2/74	70/18800	0.0310739	0.0310739	0.290401	SYT1/MEF2C	2
BP	GO:0030032	lamellipodium assembly	2/74	71/18800	0.0318945	0.0318945	0.290401	PTPRO/AUTS2	2
BP	GO:0060759	regulation of response to cytokine stimulus	3/74	178/18800	0.0331556	0.0331556	0.290401	C1QTNF4/CPNE1/TRAIP	3
BP	GO:0033555	multicellular organismal response to stress	2/74	73/18800	0.0335613	0.0335613	0.290401	DPP4/MEF2C	2
BP	GO:2001257	regulation of cation channel activity	3/74	180/18800	0.0341038	0.0341038	0.290401	AKAP6/PDE4D/MEF2C	3
BP	GO:0045669	positive regulation of osteoblast differentiation	2/74	74/18800	0.0344073	0.0344073	0.290401	PRKD1/MEF2C	2
BP	GO:0060420	regulation of heart growth	2/74	74/18800	0.0344073	0.0344073	0.290401	AKAP6/MEF2C	2
BP	GO:0010721	negative regulation of cell development	3/74	181/18800	0.0345831	0.0345831	0.290401	NTRK3/DCC/BCL11A	3
BP	GO:0032640	tumor necrosis factor production	3/74	182/18800	0.035066	0.035066	0.290401	C1QTNF4/ARFGEF2/FOXP1	3
BP	GO:0032680	regulation of tumor necrosis factor production	3/74	182/18800	0.035066	0.035066	0.290401	C1QTNF4/ARFGEF2/FOXP1	3
BP	GO:0140056	organelle localization by membrane tethering	2/74	75/18800	0.0352616	0.0352616	0.290401	SYT1/TSNARE1	2
BP	GO:0070588	calcium ion transmembrane transport	4/74	314/18800	0.0353019	0.0353019	0.290401	PRKD1/AKAP6/CACNA2D3/PDE4D	4
BP	GO:0061333	renal tubule morphogenesis	2/74	76/18800	0.036124	0.036124	0.290401	MEF2C/PTCH1	2
BP	GO:0051149	positive regulation of muscle cell differentiation	2/74	77/18800	0.0369947	0.0369947	0.290401	AKAP6/MEF2C	2
BP	GO:0030308	negative regulation of cell growth	3/74	186/18800	0.0370323	0.0370323	0.290401	NDUFS3/DCC/BCL11A	3
BP	GO:0051896	regulation of protein kinase B signaling	3/74	187/18800	0.0375327	0.0375327	0.290401	NTRK3/CPNE1/BANK1	3
BP	GO:0071706	tumor necrosis factor superfamily cytokine production	3/74	187/18800	0.0375327	0.0375327	0.290401	C1QTNF4/ARFGEF2/FOXP1	3
BP	GO:1903555	regulation of tumor necrosis factor superfamily cytokine production	3/74	187/18800	0.0375327	0.0375327	0.290401	C1QTNF4/ARFGEF2/FOXP1	3
BP	GO:1902369	negative regulation of RNA catabolic process	2/74	78/18800	0.0378734	0.0378734	0.290401	IGF2BP1/LRPPRC	2
BP	GO:0031345	negative regulation of cell projection organization	3/74	188/18800	0.0380365	0.0380365	0.290401	PTPRO/DCC/BCL11A	3
BP	GO:0003093	regulation of glomerular filtration	1/74	10/18800	0.0386809	0.0386809	0.290401	PTPRO	1
BP	GO:0003211	cardiac ventricle formation	1/74	10/18800	0.0386809	0.0386809	0.290401	MEF2C	1
BP	GO:0032754	positive regulation of interleukin-5 production	1/74	10/18800	0.0386809	0.0386809	0.290401	PDE4D	1
BP	GO:0038007	netrin-activated signaling pathway	1/74	10/18800	0.0386809	0.0386809	0.290401	DCC	1
BP	GO:0044351	macropinocytosis	1/74	10/18800	0.0386809	0.0386809	0.290401	DOCK2	1
BP	GO:0048340	paraxial mesoderm morphogenesis	1/74	10/18800	0.0386809	0.0386809	0.290401	EXOC4	1
BP	GO:0048755	branching morphogenesis of a nerve	1/74	10/18800	0.0386809	0.0386809	0.290401	BCL11A	1
BP	GO:0050861	positive regulation of B cell receptor signaling pathway	1/74	10/18800	0.0386809	0.0386809	0.290401	FOXP1	1
BP	GO:0071107	response to parathyroid hormone	1/74	10/18800	0.0386809	0.0386809	0.290401	MEF2C	1
BP	GO:0072203	cell proliferation involved in metanephros development	1/74	10/18800	0.0386809	0.0386809	0.290401	PTCH1	1
BP	GO:0097250	mitochondrial respirasome assembly	1/74	10/18800	0.0386809	0.0386809	0.290401	HIGD1B	1
BP	GO:0098974	postsynaptic actin cytoskeleton organization	1/74	10/18800	0.0386809	0.0386809	0.290401	DBN1	1
BP	GO:0140059	dendrite arborization	1/74	10/18800	0.0386809	0.0386809	0.290401	IGF2BP1	1
BP	GO:1901725	regulation of histone deacetylase activity	1/74	10/18800	0.0386809	0.0386809	0.290401	PRKD1	1
BP	GO:1905244	regulation of modification of synaptic structure	1/74	10/18800	0.0386809	0.0386809	0.290401	CAMKV	1
BP	GO:1990822	basic amino acid transmembrane transport	1/74	10/18800	0.0386809	0.0386809	0.290401	SLC7A6	1
BP	GO:2000109	regulation of macrophage apoptotic process	1/74	10/18800	0.0386809	0.0386809	0.290401	MEF2C	1
BP	GO:0043433	negative regulation of DNA-binding transcription factor activity	3/74	190/18800	0.0390545	0.0390545	0.290401	TRAIP/LRRC14/PTCH1	3
BP	GO:0060401	cytosolic calcium ion transport	3/74	190/18800	0.0390545	0.0390545	0.290401	PRKD1/AKAP6/PDE4D	3
BP	GO:0034765	regulation of ion transmembrane transport	5/74	476/18800	0.0395022	0.0395022	0.290401	PRKD1/AKAP6/CACNA2D3/PDE4D/MEF2C	5
BP	GO:0071248	cellular response to metal ion	3/74	191/18800	0.0395687	0.0395687	0.290401	SYT1/CPNE1/MEF2C	3
BP	GO:0002768	immune response-regulating cell surface receptor signaling pathway	4/74	328/18800	0.0403972	0.0403972	0.290401	FOXP1/BANK1/PDE4D/MEF2C	4
BP	GO:0002764	immune response-regulating signaling pathway	5/74	482/18800	0.041322	0.041322	0.290401	FOXP1/BANK1/PDE4D/MEF2C/LRRC14	5
BP	GO:0006403	RNA localization	3/74	196/18800	0.0421915	0.0421915	0.290401	RBFOX1/IGF2BP1/LRPPRC	3
BP	GO:0019935	cyclic-nucleotide-mediated signaling	2/74	83/18800	0.0423851	0.0423851	0.290401	AKAP6/PDE4D	2
BP	GO:0048678	response to axon injury	2/74	83/18800	0.0423851	0.0423851	0.290401	NTRK3/NREP	2
BP	GO:0003139	secondary heart field specification	1/74	11/18800	0.0424668	0.0424668	0.290401	MEF2C	1
BP	GO:0006703	estrogen biosynthetic process	1/74	11/18800	0.0424668	0.0424668	0.290401	DHRS11	1
BP	GO:0015802	basic amino acid transport	1/74	11/18800	0.0424668	0.0424668	0.290401	SLC7A6	1
BP	GO:0033539	fatty acid beta-oxidation using acyl-CoA dehydrogenase	1/74	11/18800	0.0424668	0.0424668	0.290401	IVD	1
BP	GO:0033632	regulation of cell-cell adhesion mediated by integrin	1/74	11/18800	0.0424668	0.0424668	0.290401	DPP4	1
BP	GO:0040015	negative regulation of multicellular organism growth	1/74	11/18800	0.0424668	0.0424668	0.290401	PTCH1	1
BP	GO:0042118	endothelial cell activation	1/74	11/18800	0.0424668	0.0424668	0.290401	FOXP1	1
BP	GO:0042711	maternal behavior	1/74	11/18800	0.0424668	0.0424668	0.290401	NPAS1	1
BP	GO:0043951	negative regulation of cAMP-mediated signaling	1/74	11/18800	0.0424668	0.0424668	0.290401	PDE4D	1
BP	GO:0045060	negative thymic T cell selection	1/74	11/18800	0.0424668	0.0424668	0.290401	DOCK2	1
BP	GO:0072205	metanephric collecting duct development	1/74	11/18800	0.0424668	0.0424668	0.290401	PTCH1	1
BP	GO:0090657	telomeric loop disassembly	1/74	11/18800	0.0424668	0.0424668	0.290401	RECQL4	1
BP	GO:1901844	regulation of cell communication by electrical coupling involved in cardiac conduction	1/74	11/18800	0.0424668	0.0424668	0.290401	PDE4D	1
BP	GO:1902065	response to L-glutamate	1/74	11/18800	0.0424668	0.0424668	0.290401	BCL11A	1
BP	GO:1902667	regulation of axon guidance	1/74	11/18800	0.0424668	0.0424668	0.290401	PTPRO	1
BP	GO:0022406	membrane docking	2/74	84/18800	0.0433106	0.0433106	0.290401	SYT1/TSNARE1	2
BP	GO:2000106	regulation of leukocyte apoptotic process	2/74	85/18800	0.0442437	0.0442437	0.290401	FOXP1/MEF2C	2
BP	GO:0046928	regulation of neurotransmitter secretion	2/74	86/18800	0.0451842	0.0451842	0.290401	SYT1/MEF2C	2
BP	GO:0001933	negative regulation of protein phosphorylation	4/74	341/18800	0.0454864	0.0454864	0.290401	PTPRO/NTRK3/GGNBP2/PDE4D	4
BP	GO:0055017	cardiac muscle tissue growth	2/74	87/18800	0.0461322	0.0461322	0.290401	AKAP6/MEF2C	2
BP	GO:0001921	positive regulation of receptor recycling	1/74	12/18800	0.046238	0.046238	0.290401	NSF	1
BP	GO:0010587	miRNA catabolic process	1/74	12/18800	0.046238	0.046238	0.290401	SND1	1
BP	GO:0043383	negative T cell selection	1/74	12/18800	0.046238	0.046238	0.290401	DOCK2	1
BP	GO:0045815	epigenetic maintenance of chromatin in transcription-competent conformation	1/74	12/18800	0.046238	0.046238	0.290401	ARID1B	1
BP	GO:0060134	prepulse inhibition	1/74	12/18800	0.046238	0.046238	0.290401	GRID2	1
BP	GO:0060746	parental behavior	1/74	12/18800	0.046238	0.046238	0.290401	NPAS1	1
BP	GO:0060831	smoothened signaling pathway involved in dorsal/ventral neural tube patterning	1/74	12/18800	0.046238	0.046238	0.290401	PTCH1	1
BP	GO:0070103	regulation of interleukin-6-mediated signaling pathway	1/74	12/18800	0.046238	0.046238	0.290401	C1QTNF4	1
BP	GO:0099188	postsynaptic cytoskeleton organization	1/74	12/18800	0.046238	0.046238	0.290401	DBN1	1
BP	GO:0140042	lipid droplet formation	1/74	12/18800	0.046238	0.046238	0.290401	ZFYVE1	1
BP	GO:0150065	regulation of deacetylase activity	1/74	12/18800	0.046238	0.046238	0.290401	PRKD1	1
BP	GO:1900152	negative regulation of nuclear-transcribed mRNA catabolic process, deadenylation-dependent decay	1/74	12/18800	0.046238	0.046238	0.290401	IGF2BP1	1
BP	GO:2000727	positive regulation of cardiac muscle cell differentiation	1/74	12/18800	0.046238	0.046238	0.290401	MEF2C	1
BP	GO:0017157	regulation of exocytosis	3/74	204/18800	0.0465659	0.0465659	0.290401	SYT1/NSF/RIMS2	3
BP	GO:0097581	lamellipodium organization	2/74	89/18800	0.04805	0.04805	0.290401	PTPRO/AUTS2	2
BP	GO:0006836	neurotransmitter transport	3/74	207/18800	0.0482623	0.0482623	0.290401	SYT1/MEF2C/RIMS2	3
BP	GO:0030901	midbrain development	2/74	90/18800	0.0490197	0.0490197	0.290401	NDUFS3/CKB	2
BP	GO:0001768	establishment of T cell polarity	1/74	13/18800	0.0499946	0.0499946	0.290401	DOCK2	1
BP	GO:0005513	detection of calcium ion	1/74	13/18800	0.0499946	0.0499946	0.290401	SYT1	1
BP	GO:0009214	cyclic nucleotide catabolic process	1/74	13/18800	0.0499946	0.0499946	0.290401	PDE4D	1
BP	GO:0021681	cerebellar granular layer development	1/74	13/18800	0.0499946	0.0499946	0.290401	GRID2	1
BP	GO:0033605	positive regulation of catecholamine secretion	1/74	13/18800	0.0499946	0.0499946	0.290401	SYT1	1
BP	GO:0061744	motor behavior	1/74	13/18800	0.0499946	0.0499946	0.290401	DPP4	1
BP	GO:0071888	macrophage apoptotic process	1/74	13/18800	0.0499946	0.0499946	0.290401	MEF2C	1
BP	GO:0099010	modification of postsynaptic structure	1/74	13/18800	0.0499946	0.0499946	0.290401	CAMKV	1
BP	GO:1900452	regulation of long-term synaptic depression	1/74	13/18800	0.0499946	0.0499946	0.290401	GRID2	1
BP	GO:1903054	negative regulation of extracellular matrix organization	1/74	13/18800	0.0499946	0.0499946	0.290401	DPP4	1
BP	GO:1903265	positive regulation of tumor necrosis factor-mediated signaling pathway	1/74	13/18800	0.0499946	0.0499946	0.290401	CPNE1	1
BP	GO:0045666	positive regulation of neuron differentiation	2/74	91/18800	0.0499965	0.0499965	0.290401	CPNE1/MEF2C	2
BP	GO:0060996	dendritic spine development	2/74	91/18800	0.0499965	0.0499965	0.290401	MEF2C/DBN1	2
BP	GO:0072080	nephron tubule development	2/74	91/18800	0.0499965	0.0499965	0.290401	MEF2C/PTCH1	2
BP	GO:1901019	regulation of calcium ion transmembrane transporter activity	2/74	91/18800	0.0499965	0.0499965	0.290401	AKAP6/PDE4D	2
CC	GO:0098984	neuron to neuron synapse	11/79	347/19594	1.42e-07	1.42e-07	2.49e-05	IGSF9B/PTPRO/SYT1/NSF/DCC/BCL11A/ARFGEF2/CLSTN2/GRID2/DBN1/PTCH1	11
CC	GO:0097060	synaptic membrane	11/79	373/19594	2.92e-07	2.92e-07	2.56e-05	GRIA4/IGSF9B/PTPRO/DDN/SYT1/NTRK3/DCC/CLSTN2/GRID2/DBN1/RIMS2	11
CC	GO:0032279	asymmetric synapse	10/79	323/19594	6.79e-07	6.79e-07	3.98e-05	IGSF9B/PTPRO/NSF/DCC/BCL11A/ARFGEF2/CLSTN2/GRID2/DBN1/PTCH1	10
CC	GO:0045211	postsynaptic membrane	9/79	271/19594	1.43e-06	1.43e-06	6.3e-05	GRIA4/IGSF9B/PTPRO/DDN/NTRK3/DCC/CLSTN2/GRID2/DBN1	9
CC	GO:0030426	growth cone	7/79	161/19594	3.92e-06	3.92e-06	0.000133088	PTPRO/IGF2BP1/DCC/DBN1/AUTS2/EXOC4/PTCH1	7
CC	GO:0030427	site of polarized growth	7/79	167/19594	4.99e-06	4.99e-06	0.000133088	PTPRO/IGF2BP1/DCC/DBN1/AUTS2/EXOC4/PTCH1	7
CC	GO:0014069	postsynaptic density	9/79	318/19594	5.3e-06	5.3e-06	0.000133088	IGSF9B/PTPRO/NSF/DCC/BCL11A/CLSTN2/GRID2/DBN1/PTCH1	9
CC	GO:0099572	postsynaptic specialization	9/79	341/19594	9.3e-06	9.3e-06	0.000204256	IGSF9B/PTPRO/NSF/DCC/BCL11A/CLSTN2/GRID2/DBN1/PTCH1	9
CC	GO:0099061	integral component of postsynaptic density membrane	4/79	51/19594	5.3e-05	5.3e-05	0.00103442	PTPRO/DCC/CLSTN2/GRID2	4
CC	GO:0099146	intrinsic component of postsynaptic density membrane	4/79	54/19594	6.64e-05	6.64e-05	0.00103763	PTPRO/DCC/CLSTN2/GRID2	4
CC	GO:0043197	dendritic spine	6/79	172/19594	6.86e-05	6.86e-05	0.00103763	GRIA4/PTPRO/DDN/IGF2BP1/ARFGEF2/GRID2	6
CC	GO:0044309	neuron spine	6/79	173/19594	7.08e-05	7.08e-05	0.00103763	GRIA4/PTPRO/DDN/IGF2BP1/ARFGEF2/GRID2	6
CC	GO:0150034	distal axon	7/79	270/19594	0.000108589	0.000108589	0.00144278	PTPRO/IGF2BP1/DCC/DBN1/AUTS2/EXOC4/PTCH1	7
CC	GO:0099055	integral component of postsynaptic membrane	5/79	118/19594	0.000114904	0.000114904	0.00144278	PTPRO/NTRK3/DCC/CLSTN2/GRID2	5
CC	GO:0098936	intrinsic component of postsynaptic membrane	5/79	123/19594	0.000139694	0.000139694	0.00163712	PTPRO/NTRK3/DCC/CLSTN2/GRID2	5
CC	GO:0099060	integral component of postsynaptic specialization membrane	4/79	77/19594	0.000264918	0.000264918	0.00291061	PTPRO/DCC/CLSTN2/GRID2	4
CC	GO:0098978	glutamatergic synapse	7/79	319/19594	0.000301794	0.000301794	0.00299617	PTPRO/SYT1/NTRK3/CAMKV/CLSTN2/GRID2/DBN1	7
CC	GO:0098948	intrinsic component of postsynaptic specialization membrane	4/79	80/19594	0.000306794	0.000306794	0.00299617	PTPRO/DCC/CLSTN2/GRID2	4
CC	GO:0099699	integral component of synaptic membrane	5/79	149/19594	0.000340818	0.000340818	0.00315328	PTPRO/NTRK3/DCC/CLSTN2/GRID2	5
CC	GO:0098839	postsynaptic density membrane	4/79	89/19594	0.00046082	0.00046082	0.00395424	PTPRO/DCC/CLSTN2/GRID2	4
CC	GO:0099240	intrinsic component of synaptic membrane	5/79	160/19594	0.000472378	0.000472378	0.00395424	PTPRO/NTRK3/DCC/CLSTN2/GRID2	5
CC	GO:0032280	symmetric synapse	2/79	10/19594	0.000707301	0.000707301	0.00565164	IGSF9B/ARFGEF2	2
CC	GO:0099634	postsynaptic specialization membrane	4/79	116/19594	0.00124489	0.00124489	0.00951473	PTPRO/DCC/CLSTN2/GRID2	4
CC	GO:0034704	calcium channel complex	3/79	68/19594	0.00261847	0.00261847	0.0191792	AKAP6/CACNA2D3/PDE4D	3
CC	GO:0044295	axonal growth cone	2/79	22/19594	0.00351872	0.00351872	0.0247422	DCC/PTCH1	2
CC	GO:1902495	transmembrane transporter complex	6/79	377/19594	0.00416407	0.00416407	0.0281538	NDUFS3/GRIA4/AKAP6/CACNA2D3/GRID2/PDE4D	6
CC	GO:0098791	Golgi apparatus subcompartment	6/79	385/19594	0.00460911	0.00460911	0.0296977	PRKD1/ZFYVE1/RBFOX1/NSF/ARFGEF2/CALN1	6
CC	GO:0016514	SWI/SNF complex	2/79	26/19594	0.00489923	0.00489923	0.0296977	BCL11A/ARID1B	2
CC	GO:0031045	dense core granule	2/79	26/19594	0.00489923	0.00489923	0.0296977	SYT1/DMXL2	2
CC	GO:0070603	SWI/SNF superfamily-type complex	3/79	86/19594	0.005077	0.005077	0.0297494	GATAD2B/BCL11A/ARID1B	3
CC	GO:1904949	ATPase complex	3/79	88/19594	0.0054127	0.0054127	0.0300558	GATAD2B/BCL11A/ARID1B	3
CC	GO:1990351	transporter complex	6/79	399/19594	0.00547123	0.00547123	0.0300558	NDUFS3/GRIA4/AKAP6/CACNA2D3/GRID2/PDE4D	6
CC	GO:0031252	cell leading edge	6/79	416/19594	0.0066708	0.0066708	0.0346944	PTPRO/DDN/IGF2BP1/DPP4/DBN1/MYO6	6
CC	GO:0034702	ion channel complex	5/79	294/19594	0.00671035	0.00671035	0.0346944	GRIA4/AKAP6/CACNA2D3/GRID2/PDE4D	5
CC	GO:0005938	cell cortex	5/79	310/19594	0.0083379	0.0083379	0.0418776	PRKD1/DBN1/MYO6/EXOC4/RIMS2	5
CC	GO:0030027	lamellipodium	4/79	202/19594	0.00902665	0.00902665	0.0440775	PTPRO/IGF2BP1/DPP4/DBN1	4
CC	GO:0008328	ionotropic glutamate receptor complex	2/79	40/19594	0.0113378	0.0113378	0.0538668	GRIA4/GRID2	2
CC	GO:0034703	cation channel complex	4/79	221/19594	0.0122464	0.0122464	0.0558015	GRIA4/AKAP6/CACNA2D3/PDE4D	4
CC	GO:0030139	endocytic vesicle	5/79	342/19594	0.0123799	0.0123799	0.0558015	GRIA4/SYT1/DPP4/MYO6/PTCH1	5
CC	GO:0005891	voltage-gated calcium channel complex	2/79	44/19594	0.0136089	0.0136089	0.0594545	CACNA2D3/PDE4D	2
CC	GO:0000152	nuclear ubiquitin ligase complex	2/79	45/19594	0.014205	0.014205	0.0594545	PCGF3/ANAPC4	2
CC	GO:0098878	neurotransmitter receptor complex	2/79	45/19594	0.014205	0.014205	0.0594545	GRIA4/GRID2	2
CC	GO:0060076	excitatory synapse	2/79	51/19594	0.0180124	0.0180124	0.073637	SYT1/GRID2	2
CC	GO:0005802	trans-Golgi network	4/79	260/19594	0.0209594	0.0209594	0.0837374	PRKD1/RBFOX1/ARFGEF2/CALN1	4
CC	GO:0016459	myosin complex	2/79	56/19594	0.0214769	0.0214769	0.083898	MYH15/MYO6	2
CC	GO:0098982	GABA-ergic synapse	2/79	70/19594	0.0324865	0.0324865	0.123713	IGSF9B/PTPRO	2
CC	GO:0031965	nuclear membrane	4/79	300/19594	0.0330765	0.0330765	0.123713	AKAP6/LRPPRC/CPNE1/MYO6	4
CC	GO:0031256	leading edge membrane	3/79	175/19594	0.0337892	0.0337892	0.123746	DDN/DPP4/MYO6	3
CC	GO:0005774	vacuolar membrane	5/79	449/19594	0.0349883	0.0349883	0.125522	PRKD1/NSF/DPP4/CPNE1/MYO6	5
CC	GO:0016528	sarcoplasm	2/79	78/19594	0.039575	0.039575	0.133883	AKAP6/MEF2C	2
CC	GO:0000805	X chromosome	1/79	10/19594	0.0396037	0.0396037	0.133883	PCGF3	1
CC	GO:0099569	presynaptic cytoskeleton	1/79	10/19594	0.0396037	0.0396037	0.133883	RIMS2	1
CC	GO:0010494	cytoplasmic stress granule	2/79	79/19594	0.0404989	0.0404989	0.134326	RBFOX1/IGF2BP1	2
CC	GO:0005901	caveola	2/79	82/19594	0.0433194	0.0433194	0.139678	AKAP6/PTCH1	2
CC	GO:0030666	endocytic vesicle membrane	3/79	194/19594	0.0437015	0.0437015	0.139678	GRIA4/SYT1/PTCH1	3
CC	GO:0043025	neuronal cell body	5/79	482/19594	0.0451615	0.0451615	0.140586	NEGR1/GRIA4/DDN/CKB/IGF2BP1	5
CC	GO:0044292	dendrite terminus	1/79	12/19594	0.0473366	0.0473366	0.140586	PTCH1	1
CC	GO:0060198	clathrin-sculpted vesicle	1/79	12/19594	0.0473366	0.0473366	0.140586	SYT1	1
CC	GO:0099524	postsynaptic cytosol	1/79	12/19594	0.0473366	0.0473366	0.140586	DBN1	1
CC	GO:0031253	cell projection membrane	4/79	339/19594	0.0481486	0.0481486	0.140586	DDN/DPP4/MYO6/PTCH1	4
MF	GO:0008239	dipeptidyl-peptidase activity	2/73	10/18410	0.000683671	0.000683671	0.141772	DPP8/DPP4	2
MF	GO:0004970	ionotropic glutamate receptor activity	2/73	19/18410	0.00253864	0.00253864	0.176446	GRIA4/GRID2	2
MF	GO:0017075	syntaxin-1 binding	2/73	20/18410	0.0028135	0.0028135	0.176446	SYT1/NSF	2
MF	GO:0030165	PDZ domain binding	3/73	82/18410	0.00423296	0.00423296	0.176446	NSF/GRID2/EXOC4	3
MF	GO:0034237	protein kinase A regulatory subunit binding	2/73	25/18410	0.00438586	0.00438586	0.176446	AKAP6/ARFGEF2	2
MF	GO:0008066	glutamate receptor activity	2/73	27/18410	0.00510528	0.00510528	0.176446	GRIA4/GRID2	2
MF	GO:0005496	steroid binding	3/73	100/18410	0.00734666	0.00734666	0.18137	ESRRG/ERLIN1/PTCH1	3
MF	GO:0005516	calmodulin binding	4/73	200/18410	0.00820826	0.00820826	0.18137	SYT1/CAMKV/MYH15/MYO6	4
MF	GO:0000217	DNA secondary structure binding	2/73	36/18410	0.00895515	0.00895515	0.18137	MEF2C/RECQL4	2
MF	GO:0000149	SNARE binding	3/73	110/18410	0.00953373	0.00953373	0.18137	SYT1/NSF/TSNARE1	3
MF	GO:0004177	aminopeptidase activity	2/73	39/18410	0.0104527	0.0104527	0.18137	DPP8/DPP4	2
MF	GO:0005543	phospholipid binding	6/73	467/18410	0.0104955	0.0104955	0.18137	SYT1/PITPNM2/ZFYVE1/SNX29/PLA2G15/CPNE1	6
MF	GO:0044325	transmembrane transporter binding	3/73	127/18410	0.014041	0.014041	0.21342	AKAP6/PDE4D/RIMS2	3
MF	GO:0015485	cholesterol binding	2/73	50/18410	0.0168033	0.0168033	0.21342	ERLIN1/PTCH1	2
MF	GO:0016799	hydrolase activity, hydrolyzing N-glycosyl compounds	2/73	50/18410	0.0168033	0.0168033	0.21342	MACROD1/BANK1	2
MF	GO:0051018	protein kinase A binding	2/73	51/18410	0.0174448	0.0174448	0.21342	AKAP6/ARFGEF2	2
MF	GO:0005544	calcium-dependent phospholipid binding	2/73	54/18410	0.0194308	0.0194308	0.21342	SYT1/CPNE1	2
MF	GO:0031267	small GTPase binding	4/73	267/18410	0.0215747	0.0215747	0.21342	DMXL2/DOCK2/EXOC4/RIMS2	4
MF	GO:0035091	phosphatidylinositol binding	4/73	273/18410	0.0231813	0.0231813	0.21342	SYT1/PITPNM2/ZFYVE1/SNX29	4
MF	GO:0001786	phosphatidylserine binding	2/73	60/18410	0.0236712	0.0236712	0.21342	SYT1/CPNE1	2
MF	GO:0022824	transmitter-gated ion channel activity	2/73	60/18410	0.0236712	0.0236712	0.21342	GRIA4/GRID2	2
MF	GO:0022835	transmitter-gated channel activity	2/73	60/18410	0.0236712	0.0236712	0.21342	GRIA4/GRID2	2
MF	GO:0032934	sterol binding	2/73	60/18410	0.0236712	0.0236712	0.21342	ERLIN1/PTCH1	2
MF	GO:0031491	nucleosome binding	2/73	67/18410	0.02905	0.02905	0.224428	GATAD2B/ARID1B	2
MF	GO:0097110	scaffold protein binding	2/73	67/18410	0.02905	0.02905	0.224428	GRID2/PDE4D	2
MF	GO:0051020	GTPase binding	4/73	298/18410	0.0306498	0.0306498	0.224428	DMXL2/DOCK2/EXOC4/RIMS2	4
MF	GO:0019905	syntaxin binding	2/73	71/18410	0.0323219	0.0323219	0.224428	SYT1/NSF	2
MF	GO:0005230	extracellular ligand-gated ion channel activity	2/73	73/18410	0.0340099	0.0340099	0.224428	GRIA4/GRID2	2
MF	GO:0001618	virus receptor activity	2/73	76/18410	0.036605	0.036605	0.224428	NCAM1/DPP4	2
MF	GO:0140272	exogenous protein binding	2/73	77/18410	0.0374865	0.0374865	0.224428	NCAM1/DPP4	2
MF	GO:0005522	profilin binding	1/73	10/18410	0.0389616	0.0389616	0.224428	DBN1	1
MF	GO:0008526	phosphatidylinositol transfer activity	1/73	10/18410	0.0389616	0.0389616	0.224428	PITPNM2	1
MF	GO:0032356	oxidized DNA binding	1/73	10/18410	0.0389616	0.0389616	0.224428	RECQL4	1
MF	GO:0042608	T cell receptor binding	1/73	10/18410	0.0389616	0.0389616	0.224428	DOCK2	1
MF	GO:0043121	neurotrophin binding	1/73	10/18410	0.0389616	0.0389616	0.224428	NTRK3	1
MF	GO:0052740	1-acyl-2-lysophosphatidylserine acylhydrolase activity	1/73	10/18410	0.0389616	0.0389616	0.224428	PLA2G15	1
MF	GO:0052739	phosphatidylserine 1-acylhydrolase activity	1/73	11/18410	0.0427744	0.0427744	0.225824	PLA2G15	1
MF	GO:0102545	phosphatidyl phospholipase B activity	1/73	11/18410	0.0427744	0.0427744	0.225824	PLA2G15	1
MF	GO:0045296	cadherin binding	4/73	333/18410	0.0432512	0.0432512	0.225824	PTPRO/CDH9/DBN1/SND1	4
MF	GO:0003995	acyl-CoA dehydrogenase activity	1/73	12/18410	0.0465723	0.0465723	0.225824	IVD	1
MF	GO:0008179	adenylate cyclase binding	1/73	12/18410	0.0465723	0.0465723	0.225824	AKAP6	1
MF	GO:0043178	alcohol binding	2/73	89/18410	0.0486788	0.0486788	0.225824	ERLIN1/PTCH1	2
