# Supplementary material for: The causal effects of intelligence and fluid intelligence on Parkinson’s disease: a Mendelian randomization study
Source: Front Aging Neurosci. 2024 May 23;16:1388795. doi: 10.3389/fnagi.2024.1388795 (PMC11153853; doi:10.3389/fnagi.2024.1388795)
Supplement: Supplementary file 4 [file Data_Sheet_4.xlsx]

## Sheet: supplementary table 4
MR Instrumental Variables for Fluid Intelligence and Parkinson's Disease
exposure	outcome	id.exposure	id.outcome	samplesize	SNP	b	se	p
Fluid intelligence score || id:ukb-b-5238	Parkinson's disease || id:ieu-b-7	ukb-b-5238	ieu-b-7	482730	rs10015590	0.548487	0.455266	0.228295
Fluid intelligence score || id:ukb-b-5238	Parkinson's disease || id:ieu-b-7	ukb-b-5238	ieu-b-7	482730	rs10129426	0.0454997	0.476664	0.923954
Fluid intelligence score || id:ukb-b-5238	Parkinson's disease || id:ieu-b-7	ukb-b-5238	ieu-b-7	482730	rs10402747	0.726099	0.452324	0.108436
Fluid intelligence score || id:ukb-b-5238	Parkinson's disease || id:ieu-b-7	ukb-b-5238	ieu-b-7	482730	rs1054442	0.863206	0.381762	0.0237524
Fluid intelligence score || id:ukb-b-5238	Parkinson's disease || id:ieu-b-7	ukb-b-5238	ieu-b-7	482730	rs11605348	-0.319255	0.37634	0.396263
Fluid intelligence score || id:ukb-b-5238	Parkinson's disease || id:ieu-b-7	ukb-b-5238	ieu-b-7	482730	rs11678980	-0.908503	0.396901	0.0220799
Fluid intelligence score || id:ukb-b-5238	Parkinson's disease || id:ieu-b-7	ukb-b-5238	ieu-b-7	482730	rs11793831	-0.289055	0.411903	0.482832
Fluid intelligence score || id:ukb-b-5238	Parkinson's disease || id:ieu-b-7	ukb-b-5238	ieu-b-7	482730	rs11901735	1.07487	0.537434	0.0455003
Fluid intelligence score || id:ukb-b-5238	Parkinson's disease || id:ieu-b-7	ukb-b-5238	ieu-b-7	482730	rs12128707	-0.717512	0.439603	0.102641
Fluid intelligence score || id:ukb-b-5238	Parkinson's disease || id:ieu-b-7	ukb-b-5238	ieu-b-7	482730	rs12646225	0.547039	0.393763	0.164753
Fluid intelligence score || id:ukb-b-5238	Parkinson's disease || id:ieu-b-7	ukb-b-5238	ieu-b-7	482730	rs12712072	0.831768	0.403652	0.0393406
Fluid intelligence score || id:ukb-b-5238	Parkinson's disease || id:ieu-b-7	ukb-b-5238	ieu-b-7	482730	rs13107325	0.266568	0.274283	0.331113
Fluid intelligence score || id:ukb-b-5238	Parkinson's disease || id:ieu-b-7	ukb-b-5238	ieu-b-7	482730	rs13117856	-0.416372	0.522634	0.425637
Fluid intelligence score || id:ukb-b-5238	Parkinson's disease || id:ieu-b-7	ukb-b-5238	ieu-b-7	482730	rs13262595	-0.0531944	0.378744	0.888305
Fluid intelligence score || id:ukb-b-5238	Parkinson's disease || id:ieu-b-7	ukb-b-5238	ieu-b-7	482730	rs1355620	-1.00486	0.393875	0.0107347
Fluid intelligence score || id:ukb-b-5238	Parkinson's disease || id:ieu-b-7	ukb-b-5238	ieu-b-7	482730	rs1389994	0.836724	0.482397	0.0828271
Fluid intelligence score || id:ukb-b-5238	Parkinson's disease || id:ieu-b-7	ukb-b-5238	ieu-b-7	482730	rs1391438	-0.136119	0.42153	0.746758
Fluid intelligence score || id:ukb-b-5238	Parkinson's disease || id:ieu-b-7	ukb-b-5238	ieu-b-7	482730	rs141729694	-0.349798	0.506318	0.489649
Fluid intelligence score || id:ukb-b-5238	Parkinson's disease || id:ieu-b-7	ukb-b-5238	ieu-b-7	482730	rs148257233	-0.312494	0.518117	0.54642
Fluid intelligence score || id:ukb-b-5238	Parkinson's disease || id:ieu-b-7	ukb-b-5238	ieu-b-7	482730	rs1487441	0.881309	0.372219	0.0178984
Fluid intelligence score || id:ukb-b-5238	Parkinson's disease || id:ieu-b-7	ukb-b-5238	ieu-b-7	482730	rs1529675	0.309832	0.41431	0.454565
Fluid intelligence score || id:ukb-b-5238	Parkinson's disease || id:ieu-b-7	ukb-b-5238	ieu-b-7	482730	rs1567307	-0.141176	0.399057	0.723509
Fluid intelligence score || id:ukb-b-5238	Parkinson's disease || id:ieu-b-7	ukb-b-5238	ieu-b-7	482730	rs190925241	0.0789226	0.506319	0.876131
Fluid intelligence score || id:ukb-b-5238	Parkinson's disease || id:ieu-b-7	ukb-b-5238	ieu-b-7	482730	rs214271	-0.297225	0.444686	0.503882
Fluid intelligence score || id:ukb-b-5238	Parkinson's disease || id:ieu-b-7	ukb-b-5238	ieu-b-7	482730	rs2352974	-0.0923727	0.247275	0.708729
Fluid intelligence score || id:ukb-b-5238	Parkinson's disease || id:ieu-b-7	ukb-b-5238	ieu-b-7	482730	rs28667297	0.118282	0.450949	0.793094
Fluid intelligence score || id:ukb-b-5238	Parkinson's disease || id:ieu-b-7	ukb-b-5238	ieu-b-7	482730	rs3173680	-0.597553	0.503203	0.23503
Fluid intelligence score || id:ukb-b-5238	Parkinson's disease || id:ieu-b-7	ukb-b-5238	ieu-b-7	482730	rs31771	-0.178483	0.526525	0.734622
Fluid intelligence score || id:ukb-b-5238	Parkinson's disease || id:ieu-b-7	ukb-b-5238	ieu-b-7	482730	rs34811474	0.868665	0.336667	0.00987463
Fluid intelligence score || id:ukb-b-5238	Parkinson's disease || id:ieu-b-7	ukb-b-5238	ieu-b-7	482730	rs34818820	0.200842	0.414927	0.628356
Fluid intelligence score || id:ukb-b-5238	Parkinson's disease || id:ieu-b-7	ukb-b-5238	ieu-b-7	482730	rs3735478	0.196891	0.322343	0.541325
Fluid intelligence score || id:ukb-b-5238	Parkinson's disease || id:ieu-b-7	ukb-b-5238	ieu-b-7	482730	rs424029	0.474967	0.490136	0.332519
Fluid intelligence score || id:ukb-b-5238	Parkinson's disease || id:ieu-b-7	ukb-b-5238	ieu-b-7	482730	rs4342312	0.711281	0.385024	0.0646938
Fluid intelligence score || id:ukb-b-5238	Parkinson's disease || id:ieu-b-7	ukb-b-5238	ieu-b-7	482730	rs4456117	0.836525	0.516746	0.105483
Fluid intelligence score || id:ukb-b-5238	Parkinson's disease || id:ieu-b-7	ukb-b-5238	ieu-b-7	482730	rs4457002	-0.399819	0.452856	0.3773
Fluid intelligence score || id:ukb-b-5238	Parkinson's disease || id:ieu-b-7	ukb-b-5238	ieu-b-7	482730	rs4463213	-1.1539	0.520069	0.0265037
Fluid intelligence score || id:ukb-b-5238	Parkinson's disease || id:ieu-b-7	ukb-b-5238	ieu-b-7	482730	rs4731365	0.902502	0.462763	0.0511465
Fluid intelligence score || id:ukb-b-5238	Parkinson's disease || id:ieu-b-7	ukb-b-5238	ieu-b-7	482730	rs4778988	-0.56449	0.41538	0.174155
Fluid intelligence score || id:ukb-b-5238	Parkinson's disease || id:ieu-b-7	ukb-b-5238	ieu-b-7	482730	rs4852252	0.20004	0.374544	0.593279
Fluid intelligence score || id:ukb-b-5238	Parkinson's disease || id:ieu-b-7	ukb-b-5238	ieu-b-7	482730	rs506523	-0.206391	0.532989	0.698583
Fluid intelligence score || id:ukb-b-5238	Parkinson's disease || id:ieu-b-7	ukb-b-5238	ieu-b-7	482730	rs55837830	-0.756744	0.466581	0.104827
Fluid intelligence score || id:ukb-b-5238	Parkinson's disease || id:ieu-b-7	ukb-b-5238	ieu-b-7	482730	rs5750830	-0.728948	0.446368	0.102455
Fluid intelligence score || id:ukb-b-5238	Parkinson's disease || id:ieu-b-7	ukb-b-5238	ieu-b-7	482730	rs6125540	-0.934374	0.380514	0.0140667
Fluid intelligence score || id:ukb-b-5238	Parkinson's disease || id:ieu-b-7	ukb-b-5238	ieu-b-7	482730	rs61768374	0.831374	0.391933	0.033904
Fluid intelligence score || id:ukb-b-5238	Parkinson's disease || id:ieu-b-7	ukb-b-5238	ieu-b-7	482730	rs62098051	-0.431617	0.384745	0.261936
Fluid intelligence score || id:ukb-b-5238	Parkinson's disease || id:ieu-b-7	ukb-b-5238	ieu-b-7	482730	rs62172156	0.21878	0.521883	0.67506
Fluid intelligence score || id:ukb-b-5238	Parkinson's disease || id:ieu-b-7	ukb-b-5238	ieu-b-7	482730	rs62183031	1.82163	0.550878	0.000943774
Fluid intelligence score || id:ukb-b-5238	Parkinson's disease || id:ieu-b-7	ukb-b-5238	ieu-b-7	482730	rs6436555	-0.0672837	0.475326	0.887433
Fluid intelligence score || id:ukb-b-5238	Parkinson's disease || id:ieu-b-7	ukb-b-5238	ieu-b-7	482730	rs6678734	0.543742	0.331623	0.10108
Fluid intelligence score || id:ukb-b-5238	Parkinson's disease || id:ieu-b-7	ukb-b-5238	ieu-b-7	482730	rs6799069	0.465738	0.532912	0.382146
Fluid intelligence score || id:ukb-b-5238	Parkinson's disease || id:ieu-b-7	ukb-b-5238	ieu-b-7	482730	rs68135515	0.191811	0.502971	0.702939
Fluid intelligence score || id:ukb-b-5238	Parkinson's disease || id:ieu-b-7	ukb-b-5238	ieu-b-7	482730	rs7010173	0.225261	0.462698	0.62637
Fluid intelligence score || id:ukb-b-5238	Parkinson's disease || id:ieu-b-7	ukb-b-5238	ieu-b-7	482730	rs709322	0.685142	0.576897	0.234978
Fluid intelligence score || id:ukb-b-5238	Parkinson's disease || id:ieu-b-7	ukb-b-5238	ieu-b-7	482730	rs71454591	0.202274	0.447552	0.6513
Fluid intelligence score || id:ukb-b-5238	Parkinson's disease || id:ieu-b-7	ukb-b-5238	ieu-b-7	482730	rs7146202	0.310729	0.339803	0.360486
Fluid intelligence score || id:ukb-b-5238	Parkinson's disease || id:ieu-b-7	ukb-b-5238	ieu-b-7	482730	rs7189726	-0.0987478	0.44157	0.823046
Fluid intelligence score || id:ukb-b-5238	Parkinson's disease || id:ieu-b-7	ukb-b-5238	ieu-b-7	482730	rs72783406	0.670935	0.50105	0.180553
Fluid intelligence score || id:ukb-b-5238	Parkinson's disease || id:ieu-b-7	ukb-b-5238	ieu-b-7	482730	rs72823192	-0.165569	0.40555	0.683085
Fluid intelligence score || id:ukb-b-5238	Parkinson's disease || id:ieu-b-7	ukb-b-5238	ieu-b-7	482730	rs72839495	-0.649594	0.519675	0.2113
Fluid intelligence score || id:ukb-b-5238	Parkinson's disease || id:ieu-b-7	ukb-b-5238	ieu-b-7	482730	rs7372302	0.0642237	0.345932	0.852716
Fluid intelligence score || id:ukb-b-5238	Parkinson's disease || id:ieu-b-7	ukb-b-5238	ieu-b-7	482730	rs75742406	0.277351	0.45198	0.539456
Fluid intelligence score || id:ukb-b-5238	Parkinson's disease || id:ieu-b-7	ukb-b-5238	ieu-b-7	482730	rs7599488	0.865059	0.367973	0.0187292
Fluid intelligence score || id:ukb-b-5238	Parkinson's disease || id:ieu-b-7	ukb-b-5238	ieu-b-7	482730	rs77128898	0.243949	0.57009	0.668714
Fluid intelligence score || id:ukb-b-5238	Parkinson's disease || id:ieu-b-7	ukb-b-5238	ieu-b-7	482730	rs7775835	0.22198	0.346701	0.522001
Fluid intelligence score || id:ukb-b-5238	Parkinson's disease || id:ieu-b-7	ukb-b-5238	ieu-b-7	482730	rs79254826	0.711765	0.572452	0.213734
Fluid intelligence score || id:ukb-b-5238	Parkinson's disease || id:ieu-b-7	ukb-b-5238	ieu-b-7	482730	rs7963801	-0.295155	0.45957	0.520716
Fluid intelligence score || id:ukb-b-5238	Parkinson's disease || id:ieu-b-7	ukb-b-5238	ieu-b-7	482730	rs80048023	0.436757	0.399783	0.27462
Fluid intelligence score || id:ukb-b-5238	Parkinson's disease || id:ieu-b-7	ukb-b-5238	ieu-b-7	482730	rs8054111	-0.309248	0.379078	0.414621
Fluid intelligence score || id:ukb-b-5238	Parkinson's disease || id:ieu-b-7	ukb-b-5238	ieu-b-7	482730	rs865719	0.569658	0.314654	0.0702297
Fluid intelligence score || id:ukb-b-5238	Parkinson's disease || id:ieu-b-7	ukb-b-5238	ieu-b-7	482730	rs9384679	-0.120931	0.320869	0.706259
Fluid intelligence score || id:ukb-b-5238	Parkinson's disease || id:ieu-b-7	ukb-b-5238	ieu-b-7	482730	rs9436866	0.193671	0.393509	0.622604
Fluid intelligence score || id:ukb-b-5238	Parkinson's disease || id:ieu-b-7	ukb-b-5238	ieu-b-7	482730	rs9597254	0.34223	0.530673	0.518993
Fluid intelligence score || id:ukb-b-5238	Parkinson's disease || id:ieu-b-7	ukb-b-5238	ieu-b-7	482730	rs9597451	0.827821	0.583212	0.155777
Fluid intelligence score || id:ukb-b-5238	Parkinson's disease || id:ieu-b-7	ukb-b-5238	ieu-b-7	482730	rs9853960	0.272266	0.497367	0.584094
Fluid intelligence score || id:ukb-b-5238	Parkinson's disease || id:ieu-b-7	ukb-b-5238	ieu-b-7	482730	All - Inverse variance weighted	0.132545	0.0629658	0.0352884
Fluid intelligence score || id:ukb-b-5238	Parkinson's disease || id:ieu-b-7	ukb-b-5238	ieu-b-7	482730	All - MR Egger	0.297327	0.290427	0.309376
