# Supplementary material for: The causal effects of intelligence and fluid intelligence on Parkinson’s disease: a Mendelian randomization study
Source: Front Aging Neurosci. 2024 May 23;16:1388795. doi: 10.3389/fnagi.2024.1388795 (PMC11153853; doi:10.3389/fnagi.2024.1388795)
Supplement: Supplementary file 5 [file Data_Sheet_5.xlsx]

## Sheet: supplementary table 5
the genes corresponding to fluid intelligence score-related SNPs were identified
Uploaded_variation	Allele	SYMBOL
rs61768374	A	KDM4A
rs61768374	G	KDM4A
rs12128707	G	NEGR1
rs12128707	G	NEGR1
rs72823192	C	BTAF1
rs11605348	A	NDUFS3
rs11605348	A	C1QTNF4
rs11605348	A	FAM180B
rs11605348	A	NDUFS3
rs11605348	A	C1QTNF4
rs11605348	A	NDUFS3
rs11605348	A	NDUFS3
rs11605348	A	NDUFS3
rs11605348	A	FAM180B
rs77128898	A	SYT7
rs77128898	T	SYT7
rs77128898	A	SYT7
rs77128898	T	SYT7
rs77128898	A	SYT7
rs77128898	T	SYT7
rs77128898	A	SYT7
rs77128898	T	SYT7
rs77128898	A	SYT7
rs77128898	T	SYT7
rs77128898	A	SYT7
rs77128898	T	SYT7
rs77128898	A	SYT7
rs77128898	T	SYT7
rs71454591	T	MACROD1
rs1054442	C	DDN
rs1054442	G	DDN
rs1054442	T	DDN
rs7963801	C	SYT1
rs7963801	C	SYT1
rs7963801	C	SYT1
rs7963801	C	SYT1
rs7963801	C	SYT1
rs7963801	C	SYT1
rs7963801	C	SYT1
rs7146202	G	AKAP6
rs7146202	T	AKAP6
rs7146202	G	AKAP6
rs7146202	T	AKAP6
rs214271	A	PSEN1
rs214271	A	PSEN1
rs214271	A	PSEN1
rs214271	A	PSEN1
rs214271	A	PSEN1
rs214271	A	PSEN1
rs214271	A	PSEN1
rs214271	A	PSEN1
rs214271	A	PSEN1
rs214271	A	PSEN1
rs214271	A	PSEN1
rs214271	A	PSEN1
rs214271	A	PSEN1
rs214271	A	PSEN1
rs214271	A	PSEN1
rs214271	A	PSEN1
rs214271	A	PSEN1
rs214271	A	PSEN1
rs214271	A	PSEN1
rs214271	A	PSEN1
rs10129426	A	BAG5
rs10129426	A	BAG5
rs4778988	C	EFTUD1
rs4778988	C	EFTUD1
rs4778988	C	EFTUD1
rs68135515	A	SNX29
rs68135515	A	RP11-276H1.3
rs68135515	A	SNX29
rs68135515	A	SNX29
rs68135515	A	SNX29
rs865719	G	NPIPB6
rs865719	T	NPIPB6
rs7189726	T	RBL2
rs7189726	T	RBL2
rs7189726	T	RBL2
rs55837830	G	VAC14
rs55837830	T	VAC14
rs55837830	G	VAC14
rs55837830	T	VAC14
rs62098051	G	DCC
rs62098051	T	DCC
rs62098051	G	DCC
rs62098051	T	DCC
rs62098051	G	DCC
rs62098051	T	DCC
rs80048023	A	MAST3
rs10402747	C	CKM
rs7599488	G	BCL11A
rs7599488	T	BCL11A
rs7599488	G	BCL11A
rs7599488	T	BCL11A
rs7599488	G	BCL11A
rs7599488	T	BCL11A
rs7599488	G	BCL11A
rs7599488	T	BCL11A
rs7599488	G	BCL11A
rs7599488	T	BCL11A
rs7599488	G	BCL11A
rs7599488	T	BCL11A
rs1567307	A	LRP1B
rs1567307	G	LRP1B
rs1567307	A	LRP1B
rs1567307	G	LRP1B
rs62172156	C	ARHGAP15
rs62183031	C	ERBB4
rs62183031	C	ERBB4
rs62183031	C	ERBB4
rs62183031	C	ERBB4
rs62183031	C	ERBB4
rs6125540	T	CSE1L
rs6125540	T	CSE1L
rs6125540	T	CSE1L
rs2352974	A	CAMKV
rs2352974	G	CAMKV
rs2352974	T	CAMKV
rs2352974	A	TRAIP
rs2352974	G	TRAIP
rs2352974	T	TRAIP
rs2352974	A	CAMKV
rs2352974	G	CAMKV
rs2352974	T	CAMKV
rs2352974	A	TRAIP
rs2352974	G	TRAIP
rs2352974	T	TRAIP
rs2352974	A	CAMKV
rs2352974	G	CAMKV
rs2352974	T	CAMKV
rs2352974	A	TRAIP
rs2352974	G	TRAIP
rs2352974	T	TRAIP
rs2352974	A	TRAIP
rs2352974	G	TRAIP
rs2352974	T	TRAIP
rs2352974	A	CAMKV
rs2352974	G	CAMKV
rs2352974	T	CAMKV
rs709322	T	CACNA1D
rs709322	T	CACNA1D
rs709322	T	CACNA1D
rs424029	A	CADM2
rs424029	A	CADM2
rs6799069	A	KALRN
rs6799069	C	KALRN
rs6799069	A	KALRN
rs6799069	C	KALRN
rs6799069	A	KALRN
rs6799069	C	KALRN
rs6799069	A	KALRN
rs6799069	C	KALRN
rs12646225	T	PCGF3
rs12646225	T	PCGF3
rs12646225	T	PCGF3
rs12646225	T	PCGF3
rs12646225	T	PCGF3
rs12646225	T	PCGF3
rs34811474	A	ANAPC4
rs34811474	T	ANAPC4
rs34811474	A	ANAPC4
rs34811474	T	ANAPC4
rs13107325	A	SLC39A8
rs13107325	T	SLC39A8
rs13107325	A	SLC39A8
rs13107325	T	SLC39A8
rs13107325	A	SLC39A8
rs13107325	T	SLC39A8
rs1391438	A	TET2
rs1391438	C	TET2
rs1391438	A	TET2
rs1391438	C	TET2
rs1391438	A	TET2
rs1391438	C	TET2
rs1391438	A	TET2
rs1391438	C	TET2
rs1391438	A	TET2
rs1391438	C	TET2
rs1391438	A	TET2
rs1391438	C	TET2
rs1391438	A	TET2
rs1391438	C	TET2
rs1391438	A	TET2
rs1391438	C	TET2
rs10015590	A	TTC29
rs10015590	C	TTC29
rs10015590	A	TTC29
rs10015590	C	TTC29
rs10015590	A	TTC29
rs10015590	C	TTC29
rs10015590	A	TTC29
rs10015590	C	TTC29
rs3735478	T	ZMIZ2
rs3735478	T	ZMIZ2
rs3735478	T	ZMIZ2
rs3735478	T	ZMIZ2
rs3735478	T	ZMIZ2
rs3735478	T	ZMIZ2
rs34818820	A	CALN1
rs34818820	A	CALN1
rs34818820	A	CALN1
rs34818820	A	CALN1
rs34818820	A	CALN1
rs34818820	A	CALN1
rs34818820	A	CALN1
rs3173680	A	PAXIP1
rs3173680	A	PAXIP1-AS2
rs3173680	A	PAXIP1
rs7010173	T	SGCZ
rs7010173	T	SGCZ
rs13262595	C	TSNARE1
rs13262595	G	TSNARE1
rs13262595	C	TSNARE1
rs13262595	G	TSNARE1
rs13262595	C	TSNARE1
rs13262595	G	TSNARE1
rs1355620	C	PTCH1
rs1355620	G	PTCH1
rs1355620	C	PTCH1
rs1355620	G	PTCH1
rs1355620	C	PTCH1
rs1355620	G	PTCH1
rs1355620	C	PTCH1
rs1355620	G	PTCH1
rs1355620	C	PTCH1
rs1355620	G	PTCH1
rs1355620	C	PTCH1
rs1355620	G	PTCH1
rs1355620	C	PTCH1
rs1355620	G	PTCH1
rs1355620	C	PTCH1
rs1355620	G	PTCH1
rs1355620	C	PTCH1
rs1355620	G	PTCH1
rs1355620	C	PTCH1
rs1355620	G	PTCH1
rs1355620	C	PTCH1
rs1355620	G	PTCH1
rs1355620	C	PTCH1
rs1355620	G	PTCH1
rs1355620	C	PTCH1
rs1355620	G	PTCH1
rs1355620	C	PTCH1
rs1355620	G	PTCH1
