# Supplementary material for: The causal effects of intelligence and fluid intelligence on Parkinson’s disease: a Mendelian randomization study
Source: Front Aging Neurosci. 2024 May 23;16:1388795. doi: 10.3389/fnagi.2024.1388795 (PMC11153853; doi:10.3389/fnagi.2024.1388795)
Supplement: Supplementary file 6 [file Data_Sheet_6.xlsx]

## Sheet: supplementary table 6
Enrichment Data for Fluid Intelligence Related Genes
ONTOLOGY	ID	Description	GeneRatio	BgRatio	pvalue	p.adjust	qvalue	geneID	Count
BP	GO:0048638	regulation of developmental growth	6/37	329/18800	4.03711e-05	4.03711e-05	0.0358666	SYT1/AKAP6/DCC/BCL11A/ERBB4/PTCH1	6
BP	GO:0010977	negative regulation of neuron projection development	4/37	136/18800	0.000143775	0.000143775	0.0628811	PSEN1/BAG5/DCC/BCL11A	4
BP	GO:0010721	negative regulation of cell development	4/37	181/18800	0.000428231	0.000428231	0.0628811	KDM4A/PSEN1/DCC/BCL11A	4
BP	GO:0031345	negative regulation of cell projection organization	4/37	188/18800	0.000494172	0.000494172	0.0628811	PSEN1/BAG5/DCC/BCL11A	4
BP	GO:0045956	positive regulation of calcium ion-dependent exocytosis	2/37	17/18800	0.000503113	0.000503113	0.0628811	SYT7/SYT1	2
BP	GO:0048791	calcium ion-regulated exocytosis of neurotransmitter	2/37	17/18800	0.000503113	0.000503113	0.0628811	SYT7/SYT1	2
BP	GO:0060644	mammary gland epithelial cell differentiation	2/37	18/18800	0.000565301	0.000565301	0.0628811	ERBB4/PTCH1	2
BP	GO:0051952	regulation of amine transport	3/37	92/18800	0.000781144	0.000781144	0.0628811	SYT7/SYT1/PSEN1	3
BP	GO:0021904	dorsal/ventral neural tube patterning	2/37	22/18800	0.000849273	0.000849273	0.0628811	PSEN1/PTCH1	2
BP	GO:0051444	negative regulation of ubiquitin-protein transferase activity	2/37	22/18800	0.000849273	0.000849273	0.0628811	PSEN1/BAG5	2
BP	GO:0015837	amine transport	3/37	100/18800	0.000995007	0.000995007	0.0628811	SYT7/SYT1/PSEN1	3
BP	GO:0048588	developmental cell growth	4/37	227/18800	0.00100008	0.00100008	0.0628811	SYT1/AKAP6/DCC/BCL11A	4
BP	GO:0006906	vesicle fusion	3/37	105/18800	0.00114575	0.00114575	0.0628811	SYT7/SYT1/TSNARE1	3
BP	GO:1903859	regulation of dendrite extension	2/37	26/18800	0.00118896	0.00118896	0.0628811	SYT1/BCL11A	2
BP	GO:0016079	synaptic vesicle exocytosis	3/37	107/18800	0.00120987	0.00120987	0.0628811	SYT7/SYT1/PSEN1	3
BP	GO:0001558	regulation of cell growth	5/37	415/18800	0.00124628	0.00124628	0.0628811	NDUFS3/SYT1/AKAP6/DCC/BCL11A	5
BP	GO:0090174	organelle membrane fusion	3/37	109/18800	0.0012762	0.0012762	0.0628811	SYT7/SYT1/TSNARE1	3
BP	GO:0045926	negative regulation of growth	4/37	245/18800	0.00132588	0.00132588	0.0628811	NDUFS3/DCC/BCL11A/PTCH1	4
BP	GO:0048640	negative regulation of developmental growth	3/37	111/18800	0.00134479	0.00134479	0.0628811	DCC/BCL11A/PTCH1	3
BP	GO:0010975	regulation of neuron projection development	5/37	431/18800	0.00147327	0.00147327	0.0654442	NEGR1/PSEN1/BAG5/DCC/BCL11A	5
BP	GO:0043270	positive regulation of ion transport	4/37	273/18800	0.00197051	0.00197051	0.0688447	SYT1/AKAP6/PSEN1/CACNA1D	4
BP	GO:0034968	histone lysine methylation	3/37	127/18800	0.00197797	0.00197797	0.0688447	KDM4A/TET2/PAXIP1	3
BP	GO:0021532	neural tube patterning	2/37	36/18800	0.00227639	0.00227639	0.0688447	PSEN1/PTCH1	2
BP	GO:0097484	dendrite extension	2/37	36/18800	0.00227639	0.00227639	0.0688447	SYT1/BCL11A	2
BP	GO:0014046	dopamine secretion	2/37	37/18800	0.0024035	0.0024035	0.0688447	SYT7/SYT1	2
BP	GO:0014059	regulation of dopamine secretion	2/37	37/18800	0.0024035	0.0024035	0.0688447	SYT7/SYT1	2
BP	GO:0055023	positive regulation of cardiac muscle tissue growth	2/37	37/18800	0.0024035	0.0024035	0.0688447	AKAP6/ERBB4	2
BP	GO:0016049	cell growth	5/37	484/18800	0.00244647	0.00244647	0.0688447	NDUFS3/SYT1/AKAP6/DCC/BCL11A	5
BP	GO:0050768	negative regulation of neurogenesis	3/37	140/18800	0.00260941	0.00260941	0.0688447	KDM4A/PSEN1/DCC	3
BP	GO:0048284	organelle fusion	3/37	141/18800	0.00266255	0.00266255	0.0688447	SYT7/SYT1/TSNARE1	3
BP	GO:0060306	regulation of membrane repolarization	2/37	39/18800	0.00266755	0.00266755	0.0688447	AKAP6/CACNA1D	2
BP	GO:0018022	peptidyl-lysine methylation	3/37	143/18800	0.00277082	0.00277082	0.0688447	KDM4A/TET2/PAXIP1	3
BP	GO:0017158	regulation of calcium ion-dependent exocytosis	2/37	40/18800	0.00280448	0.00280448	0.0688447	SYT7/SYT1	2
BP	GO:0051954	positive regulation of amine transport	2/37	40/18800	0.00280448	0.00280448	0.0688447	SYT1/PSEN1	2
BP	GO:0007269	neurotransmitter secretion	3/37	145/18800	0.00288178	0.00288178	0.0688447	SYT7/SYT1/PSEN1	3
BP	GO:0051961	negative regulation of nervous system development	3/37	145/18800	0.00288178	0.00288178	0.0688447	KDM4A/PSEN1/DCC	3
BP	GO:0099643	signal release from synapse	3/37	145/18800	0.00288178	0.00288178	0.0688447	SYT7/SYT1/PSEN1	3
BP	GO:0060421	positive regulation of heart growth	2/37	41/18800	0.00294466	0.00294466	0.0688447	AKAP6/ERBB4	2
BP	GO:0016571	histone methylation	3/37	158/18800	0.00367003	0.00367003	0.0836033	KDM4A/TET2/PAXIP1	3
BP	GO:0061025	membrane fusion	3/37	163/18800	0.00400491	0.00400491	0.0887938	SYT7/SYT1/TSNARE1	3
BP	GO:2000059	negative regulation of ubiquitin-dependent protein catabolic process	2/37	49/18800	0.00418152	0.00418152	0.0887938	PSEN1/BAG5	2
BP	GO:1903307	positive regulation of regulated secretory pathway	2/37	50/18800	0.00435038	0.00435038	0.0887938	SYT7/SYT1	2
BP	GO:0021953	central nervous system neuron differentiation	3/37	169/18800	0.00443066	0.00443066	0.0887938	PSEN1/DCC/PTCH1	3
BP	GO:0048639	positive regulation of developmental growth	3/37	169/18800	0.00443066	0.00443066	0.0887938	SYT1/AKAP6/ERBB4	3
BP	GO:0015872	dopamine transport	2/37	51/18800	0.00452235	0.00452235	0.0887938	SYT7/SYT1	2
BP	GO:0046622	positive regulation of organ growth	2/37	52/18800	0.00469744	0.00469744	0.0887938	AKAP6/ERBB4	2
BP	GO:0086009	membrane repolarization	2/37	52/18800	0.00469744	0.00469744	0.0887938	AKAP6/CACNA1D	2
BP	GO:0050433	regulation of catecholamine secretion	2/37	56/18800	0.00542868	0.00542868	0.0941919	SYT7/SYT1	2
BP	GO:0051438	regulation of ubiquitin-protein transferase activity	2/37	56/18800	0.00542868	0.00542868	0.0941919	PSEN1/BAG5	2
BP	GO:0099504	synaptic vesicle cycle	3/37	183/18800	0.00552812	0.00552812	0.0941919	SYT7/SYT1/PSEN1	3
BP	GO:0018023	peptidyl-lysine trimethylation	2/37	57/18800	0.00561915	0.00561915	0.0941919	KDM4A/TET2	2
BP	GO:0048278	vesicle docking	2/37	57/18800	0.00561915	0.00561915	0.0941919	SYT1/TSNARE1	2
BP	GO:0050432	catecholamine secretion	2/37	57/18800	0.00561915	0.00561915	0.0941919	SYT7/SYT1	2
BP	GO:0030308	negative regulation of cell growth	3/37	186/18800	0.00578265	0.00578265	0.0951375	NDUFS3/DCC/BCL11A	3
BP	GO:0098739	import across plasma membrane	3/37	188/18800	0.00595619	0.00595619	0.096211	PSEN1/CACNA1D/SLC39A8	3
BP	GO:0043433	negative regulation of DNA-binding transcription factor activity	3/37	190/18800	0.00613284	0.00613284	0.0972955	TRAIP/PAXIP1/PTCH1	3
BP	GO:0099003	vesicle-mediated transport in synapse	3/37	197/18800	0.00677578	0.00677578	0.10024	SYT7/SYT1/PSEN1	3
BP	GO:0006479	protein methylation	3/37	199/18800	0.00696658	0.00696658	0.10024	KDM4A/TET2/PAXIP1	3
BP	GO:0008213	protein alkylation	3/37	199/18800	0.00696658	0.00696658	0.10024	KDM4A/TET2/PAXIP1	3
BP	GO:0050771	negative regulation of axonogenesis	2/37	64/18800	0.00703684	0.00703684	0.10024	PSEN1/DCC	2
BP	GO:0018205	peptidyl-lysine modification	4/37	392/18800	0.00714172	0.00714172	0.10024	KDM4A/BCL11A/TET2/PAXIP1	4
BP	GO:0017156	calcium-ion regulated exocytosis	2/37	65/18800	0.00725129	0.00725129	0.10024	SYT7/SYT1	2
BP	GO:1903051	negative regulation of proteolysis involved in cellular protein catabolic process	2/37	65/18800	0.00725129	0.00725129	0.10024	PSEN1/BAG5	2
BP	GO:0055021	regulation of cardiac muscle tissue growth	2/37	67/18800	0.007689	0.007689	0.10024	AKAP6/ERBB4	2
BP	GO:1901016	regulation of potassium ion transmembrane transporter activity	2/37	67/18800	0.007689	0.007689	0.10024	AKAP6/CACNA1D	2
BP	GO:0006836	neurotransmitter transport	3/37	207/18800	0.00776175	0.00776175	0.10024	SYT7/SYT1/PSEN1	3
BP	GO:0061180	mammary gland epithelium development	2/37	68/18800	0.00791224	0.00791224	0.10024	ERBB4/PTCH1	2
BP	GO:0060537	muscle tissue development	4/37	405/18800	0.00799504	0.00799504	0.10024	AKAP6/ERBB4/SGCZ/PTCH1	4
BP	GO:0051966	regulation of synaptic transmission, glutamatergic	2/37	70/18800	0.00836744	0.00836744	0.10024	SYT1/PSEN1	2
BP	GO:0001505	regulation of neurotransmitter levels	3/37	213/18800	0.00839203	0.00839203	0.10024	SYT7/SYT1/PSEN1	3
BP	GO:0031396	regulation of protein ubiquitination	3/37	213/18800	0.00839203	0.00839203	0.10024	PSEN1/BAG5/PAXIP1	3
BP	GO:0051568	histone H3-K4 methylation	2/37	71/18800	0.00859937	0.00859937	0.10024	TET2/PAXIP1	2
BP	GO:0051937	catecholamine transport	2/37	72/18800	0.00883418	0.00883418	0.10024	SYT7/SYT1	2
BP	GO:0050808	synapse organization	4/37	419/18800	0.00898663	0.00898663	0.10024	NEGR1/PSEN1/ERBB4/CAMKV	4
BP	GO:0036465	synaptic vesicle recycling	2/37	73/18800	0.00907185	0.00907185	0.10024	SYT7/SYT1	2
BP	GO:0140029	exocytic process	2/37	73/18800	0.00907185	0.00907185	0.10024	SYT1/PSEN1	2
BP	GO:0009880	embryonic pattern specification	2/37	74/18800	0.00931237	0.00931237	0.10024	ERBB4/PTCH1	2
BP	GO:0060420	regulation of heart growth	2/37	74/18800	0.00931237	0.00931237	0.10024	AKAP6/ERBB4	2
BP	GO:0070988	demethylation	2/37	74/18800	0.00931237	0.00931237	0.10024	KDM4A/TET2	2
BP	GO:0042391	regulation of membrane potential	4/37	425/18800	0.00943525	0.00943525	0.10024	AKAP6/PSEN1/CACNA1D/SLC39A8	4
BP	GO:0140056	organelle localization by membrane tethering	2/37	75/18800	0.00955572	0.00955572	0.10024	SYT1/TSNARE1	2
BP	GO:0006486	protein glycosylation	3/37	225/18800	0.00974115	0.00974115	0.10024	PSEN1/SLC39A8/TET2	3
BP	GO:0043413	macromolecule glycosylation	3/37	225/18800	0.00974115	0.00974115	0.10024	PSEN1/SLC39A8/TET2	3
BP	GO:0050804	modulation of chemical synaptic transmission	4/37	429/18800	0.00974235	0.00974235	0.10024	SYT7/SYT1/PSEN1/DCC	4
BP	GO:0007409	axonogenesis	4/37	430/18800	0.00982013	0.00982013	0.10024	PSEN1/DCC/KALRN/PTCH1	4
BP	GO:0099177	regulation of trans-synaptic signaling	4/37	430/18800	0.00982013	0.00982013	0.10024	SYT7/SYT1/PSEN1/DCC	4
BP	GO:0072028	nephron morphogenesis	2/37	77/18800	0.0100509	0.0100509	0.10024	ERBB4/PTCH1	2
BP	GO:1903363	negative regulation of cellular protein catabolic process	2/37	77/18800	0.0100509	0.0100509	0.10024	PSEN1/BAG5	2
BP	GO:2001234	negative regulation of apoptotic signaling pathway	3/37	230/18800	0.0103386	0.0103386	0.10024	NDUFS3/PSEN1/BAG5	3
BP	GO:0016358	dendrite development	3/37	231/18800	0.0104606	0.0104606	0.10024	PSEN1/DCC/BCL11A	3
BP	GO:0031060	regulation of histone methylation	2/37	79/18800	0.0105573	0.0105573	0.10024	KDM4A/PAXIP1	2
BP	GO:0048708	astrocyte differentiation	2/37	79/18800	0.0105573	0.0105573	0.10024	KDM4A/PSEN1	2
BP	GO:0007411	axon guidance	3/37	234/18800	0.0108316	0.0108316	0.10024	DCC/KALRN/PTCH1	3
BP	GO:0045055	regulated exocytosis	3/37	234/18800	0.0108316	0.0108316	0.10024	SYT7/SYT1/PSEN1	3
BP	GO:0048738	cardiac muscle tissue development	3/37	234/18800	0.0108316	0.0108316	0.10024	AKAP6/ERBB4/SGCZ	3
BP	GO:0060560	developmental growth involved in morphogenesis	3/37	234/18800	0.0108316	0.0108316	0.10024	SYT1/DCC/BCL11A	3
BP	GO:0097485	neuron projection guidance	3/37	235/18800	0.0109569	0.0109569	0.100354	DCC/KALRN/PTCH1	3
BP	GO:0098657	import into cell	3/37	238/18800	0.0113381	0.0113381	0.101415	PSEN1/CACNA1D/SLC39A8	3
BP	GO:0015844	monoamine transport	2/37	83/18800	0.0116034	0.0116034	0.101415	SYT7/SYT1	2
BP	GO:0045921	positive regulation of exocytosis	2/37	83/18800	0.0116034	0.0116034	0.101415	SYT7/SYT1	2
BP	GO:0022406	membrane docking	2/37	84/18800	0.0118718	0.0118718	0.101415	SYT1/TSNARE1	2
BP	GO:0031397	negative regulation of protein ubiquitination	2/37	84/18800	0.0118718	0.0118718	0.101415	PSEN1/BAG5	2
BP	GO:0061053	somite development	2/37	84/18800	0.0118718	0.0118718	0.101415	PSEN1/PTCH1	2
BP	GO:0071277	cellular response to calcium ion	2/37	84/18800	0.0118718	0.0118718	0.101415	SYT7/SYT1	2
BP	GO:0070085	glycosylation	3/37	244/18800	0.0121233	0.0121233	0.102577	PSEN1/SLC39A8/TET2	3
BP	GO:1903320	regulation of protein modification by small protein conjugation or removal	3/37	246/18800	0.0123919	0.0123919	0.103861	PSEN1/BAG5/PAXIP1	3
BP	GO:0014706	striated muscle tissue development	3/37	248/18800	0.0126639	0.0126639	0.104417	AKAP6/ERBB4/SGCZ	3
BP	GO:0055017	cardiac muscle tissue growth	2/37	87/18800	0.0126933	0.0126933	0.104417	AKAP6/ERBB4	2
BP	GO:0045927	positive regulation of growth	3/37	256/18800	0.0137861	0.0137861	0.112366	SYT1/AKAP6/ERBB4	3
BP	GO:0009953	dorsal/ventral pattern formation	2/37	92/18800	0.0141162	0.0141162	0.113207	PSEN1/PTCH1	2
BP	GO:0061564	axon development	4/37	479/18800	0.0141442	0.0141442	0.113207	PSEN1/DCC/KALRN/PTCH1	4
BP	GO:0060993	kidney morphogenesis	2/37	93/18800	0.0144087	0.0144087	0.113289	ERBB4/PTCH1	2
BP	GO:0035249	synaptic transmission, glutamatergic	2/37	94/18800	0.0147039	0.0147039	0.113289	SYT1/PSEN1	2
BP	GO:1901379	regulation of potassium ion transmembrane transport	2/37	95/18800	0.0150017	0.0150017	0.113289	AKAP6/CACNA1D	2
BP	GO:0031330	negative regulation of cellular catabolic process	3/37	265/18800	0.0151148	0.0151148	0.113289	KDM4A/PSEN1/BAG5	3
BP	GO:0045165	cell fate commitment	3/37	266/18800	0.0152667	0.0152667	0.113289	PSEN1/ERBB4/PTCH1	3
BP	GO:0001708	cell fate specification	2/37	96/18800	0.015302	0.015302	0.113289	PSEN1/PTCH1	2
BP	GO:0003300	cardiac muscle hypertrophy	2/37	96/18800	0.015302	0.015302	0.113289	KDM4A/AKAP6	2
BP	GO:0060419	heart growth	2/37	96/18800	0.015302	0.015302	0.113289	AKAP6/ERBB4	2
BP	GO:1903321	negative regulation of protein modification by small protein conjugation or removal	2/37	96/18800	0.015302	0.015302	0.113289	PSEN1/BAG5	2
BP	GO:0016570	histone modification	4/37	494/18800	0.0156764	0.0156764	0.114158	KDM4A/PCGF3/TET2/PAXIP1	4
BP	GO:0072503	cellular divalent inorganic cation homeostasis	4/37	494/18800	0.0156764	0.0156764	0.114158	AKAP6/PSEN1/CACNA1D/SLC39A8	4
BP	GO:0050773	regulation of dendrite development	2/37	98/18800	0.0159106	0.0159106	0.114921	DCC/BCL11A	2
BP	GO:0014897	striated muscle hypertrophy	2/37	99/18800	0.0162187	0.0162187	0.115056	KDM4A/AKAP6	2
BP	GO:0021510	spinal cord development	2/37	99/18800	0.0162187	0.0162187	0.115056	DCC/PTCH1	2
BP	GO:0060284	regulation of cell development	4/37	500/18800	0.0163177	0.0163177	0.115056	KDM4A/PSEN1/DCC/BCL11A	4
BP	GO:0014896	muscle hypertrophy	2/37	101/18800	0.0168426	0.0168426	0.116901	KDM4A/AKAP6	2
BP	GO:0046620	regulation of organ growth	2/37	101/18800	0.0168426	0.0168426	0.116901	AKAP6/ERBB4	2
BP	GO:2001243	negative regulation of intrinsic apoptotic signaling pathway	2/37	102/18800	0.0171584	0.0171584	0.11817	NDUFS3/BAG5	2
BP	GO:0032760	positive regulation of tumor necrosis factor production	2/37	103/18800	0.0174767	0.0174767	0.119436	C1QTNF4/PSEN1	2
BP	GO:1903557	positive regulation of tumor necrosis factor superfamily cytokine production	2/37	107/18800	0.018775	0.018775	0.120382	C1QTNF4/PSEN1	2
BP	GO:0035562	negative regulation of chromatin binding	1/37	10/18800	0.0195121	0.0195121	0.120382	BTAF1	1
BP	GO:0038007	netrin-activated signaling pathway	1/37	10/18800	0.0195121	0.0195121	0.120382	DCC	1
BP	GO:0043653	mitochondrial fragmentation involved in apoptotic process	1/37	10/18800	0.0195121	0.0195121	0.120382	ERBB4	1
BP	GO:0048304	positive regulation of isotype switching to IgG isotypes	1/37	10/18800	0.0195121	0.0195121	0.120382	PAXIP1	1
BP	GO:0048755	branching morphogenesis of a nerve	1/37	10/18800	0.0195121	0.0195121	0.120382	BCL11A	1
BP	GO:0070091	glucagon secretion	1/37	10/18800	0.0195121	0.0195121	0.120382	SYT7	1
BP	GO:0070092	regulation of glucagon secretion	1/37	10/18800	0.0195121	0.0195121	0.120382	SYT7	1
BP	GO:0070544	histone H3-K36 demethylation	1/37	10/18800	0.0195121	0.0195121	0.120382	KDM4A	1
BP	GO:0071421	manganese ion transmembrane transport	1/37	10/18800	0.0195121	0.0195121	0.120382	SLC39A8	1
BP	GO:0072203	cell proliferation involved in metanephros development	1/37	10/18800	0.0195121	0.0195121	0.120382	PTCH1	1
BP	GO:1903867	extraembryonic membrane development	1/37	10/18800	0.0195121	0.0195121	0.120382	PAXIP1	1
BP	GO:1905244	regulation of modification of synaptic structure	1/37	10/18800	0.0195121	0.0195121	0.120382	CAMKV	1
BP	GO:1990535	neuron projection maintenance	1/37	10/18800	0.0195121	0.0195121	0.120382	PSEN1	1
BP	GO:0043266	regulation of potassium ion transport	2/37	110/18800	0.0197748	0.0197748	0.121161	AKAP6/CACNA1D	2
BP	GO:0021889	olfactory bulb interneuron differentiation	1/37	11/18800	0.0214428	0.0214428	0.122853	ERBB4	1
BP	GO:0040015	negative regulation of multicellular organism growth	1/37	11/18800	0.0214428	0.0214428	0.122853	PTCH1	1
BP	GO:0043589	skin morphogenesis	1/37	11/18800	0.0214428	0.0214428	0.122853	PSEN1	1
BP	GO:0071679	commissural neuron axon guidance	1/37	11/18800	0.0214428	0.0214428	0.122853	PTCH1	1
BP	GO:0072205	metanephric collecting duct development	1/37	11/18800	0.0214428	0.0214428	0.122853	PTCH1	1
BP	GO:0086070	SA node cell to atrial cardiac muscle cell communication	1/37	11/18800	0.0214428	0.0214428	0.122853	CACNA1D	1
BP	GO:0099624	atrial cardiac muscle cell membrane repolarization	1/37	11/18800	0.0214428	0.0214428	0.122853	CACNA1D	1
BP	GO:1902065	response to L-glutamate	1/37	11/18800	0.0214428	0.0214428	0.122853	BCL11A	1
BP	GO:1903961	positive regulation of anion transmembrane transport	1/37	11/18800	0.0214428	0.0214428	0.122853	PSEN1	1
BP	GO:0022604	regulation of cell morphogenesis	3/37	305/18800	0.0218771	0.0218771	0.122853	SYT1/BCL11A/ARHGAP15	3
BP	GO:0016050	vesicle organization	3/37	306/18800	0.0220642	0.0220642	0.122853	SYT7/SYT1/TSNARE1	3
BP	GO:0043500	muscle adaptation	2/37	118/18800	0.0225477	0.0225477	0.122853	KDM4A/AKAP6	2
BP	GO:0098659	inorganic cation import across plasma membrane	2/37	118/18800	0.0225477	0.0225477	0.122853	CACNA1D/SLC39A8	2
BP	GO:0099587	inorganic ion import across plasma membrane	2/37	118/18800	0.0225477	0.0225477	0.122853	CACNA1D/SLC39A8	2
BP	GO:0030326	embryonic limb morphogenesis	2/37	119/18800	0.0229051	0.0229051	0.122853	PSEN1/PTCH1	2
BP	GO:0035113	embryonic appendage morphogenesis	2/37	119/18800	0.0229051	0.0229051	0.122853	PSEN1/PTCH1	2
BP	GO:0051928	positive regulation of calcium ion transport	2/37	119/18800	0.0229051	0.0229051	0.122853	AKAP6/CACNA1D	2
BP	GO:0001921	positive regulation of receptor recycling	1/37	12/18800	0.0233698	0.0233698	0.122853	PSEN1	1
BP	GO:0033212	iron import into cell	1/37	12/18800	0.0233698	0.0233698	0.122853	SLC39A8	1
BP	GO:0051573	negative regulation of histone H3-K9 methylation	1/37	12/18800	0.0233698	0.0233698	0.122853	KDM4A	1
BP	GO:0060831	smoothened signaling pathway involved in dorsal/ventral neural tube patterning	1/37	12/18800	0.0233698	0.0233698	0.122853	PTCH1	1
BP	GO:0070103	regulation of interleukin-6-mediated signaling pathway	1/37	12/18800	0.0233698	0.0233698	0.122853	C1QTNF4	1
BP	GO:0090385	phagosome-lysosome fusion	1/37	12/18800	0.0233698	0.0233698	0.122853	SYT7	1
BP	GO:1900112	regulation of histone H3-K9 trimethylation	1/37	12/18800	0.0233698	0.0233698	0.122853	KDM4A	1
BP	GO:0070588	calcium ion transmembrane transport	3/37	314/18800	0.0235931	0.0235931	0.123298	AKAP6/PSEN1/CACNA1D	3
BP	GO:0009101	glycoprotein biosynthetic process	3/37	316/18800	0.0239842	0.0239842	0.124608	PSEN1/SLC39A8/TET2	3
BP	GO:0042177	negative regulation of protein catabolic process	2/37	124/18800	0.024727	0.024727	0.127676	PSEN1/BAG5	2
BP	GO:0005513	detection of calcium ion	1/37	13/18800	0.0252931	0.0252931	0.127676	SYT1	1
BP	GO:0033605	positive regulation of catecholamine secretion	1/37	13/18800	0.0252931	0.0252931	0.127676	SYT1	1
BP	GO:0098814	spontaneous synaptic transmission	1/37	13/18800	0.0252931	0.0252931	0.127676	SYT1	1
BP	GO:0099010	modification of postsynaptic structure	1/37	13/18800	0.0252931	0.0252931	0.127676	CAMKV	1
BP	GO:0009895	negative regulation of catabolic process	3/37	324/18800	0.0255839	0.0255839	0.128414	KDM4A/PSEN1/BAG5	3
BP	GO:0051208	sequestering of calcium ion	2/37	128/18800	0.026226	0.026226	0.129286	AKAP6/PSEN1	2
BP	GO:0043414	macromolecule methylation	3/37	331/18800	0.0270301	0.0270301	0.129286	KDM4A/TET2/PAXIP1	3
BP	GO:0007175	negative regulation of epidermal growth factor-activated receptor activity	1/37	14/18800	0.0272128	0.0272128	0.129286	PSEN1	1
BP	GO:0010958	regulation of amino acid import across plasma membrane	1/37	14/18800	0.0272128	0.0272128	0.129286	PSEN1	1
BP	GO:0016322	neuron remodeling	1/37	14/18800	0.0272128	0.0272128	0.129286	BCL11A	1
BP	GO:0032688	negative regulation of interferon-beta production	1/37	14/18800	0.0272128	0.0272128	0.129286	TRAIP	1
BP	GO:0033169	histone H3-K9 demethylation	1/37	14/18800	0.0272128	0.0272128	0.129286	KDM4A	1
BP	GO:0048302	regulation of isotype switching to IgG isotypes	1/37	14/18800	0.0272128	0.0272128	0.129286	PAXIP1	1
BP	GO:0099170	postsynaptic modulation of chemical synaptic transmission	1/37	14/18800	0.0272128	0.0272128	0.129286	DCC	1
BP	GO:1903789	regulation of amino acid transmembrane transport	1/37	14/18800	0.0272128	0.0272128	0.129286	PSEN1	1
BP	GO:0030879	mammary gland development	2/37	135/18800	0.028936	0.028936	0.133395	ERBB4/PTCH1	2
BP	GO:0010452	histone H3-K36 methylation	1/37	15/18800	0.0291287	0.0291287	0.133395	PAXIP1	1
BP	GO:0045842	positive regulation of mitotic metaphase/anaphase transition	1/37	15/18800	0.0291287	0.0291287	0.133395	ANAPC4	1
BP	GO:0048291	isotype switching to IgG isotypes	1/37	15/18800	0.0291287	0.0291287	0.133395	PAXIP1	1
BP	GO:0048712	negative regulation of astrocyte differentiation	1/37	15/18800	0.0291287	0.0291287	0.133395	KDM4A	1
BP	GO:0072044	collecting duct development	1/37	15/18800	0.0291287	0.0291287	0.133395	PTCH1	1
BP	GO:1901970	positive regulation of mitotic sister chromatid separation	1/37	15/18800	0.0291287	0.0291287	0.133395	ANAPC4	1
BP	GO:0032434	regulation of proteasomal ubiquitin-dependent protein catabolic process	2/37	137/18800	0.0297302	0.0297302	0.135078	PSEN1/BAG5	2
BP	GO:1903305	regulation of regulated secretory pathway	2/37	140/18800	0.0309378	0.0309378	0.135078	SYT7/SYT1	2
BP	GO:0006349	regulation of gene expression by genomic imprinting	1/37	16/18800	0.031041	0.031041	0.135078	PCGF3	1
BP	GO:0006828	manganese ion transport	1/37	16/18800	0.031041	0.031041	0.135078	SLC39A8	1
BP	GO:0051938	L-glutamate import	1/37	16/18800	0.031041	0.031041	0.135078	PSEN1	1
BP	GO:0070886	positive regulation of calcineurin-NFAT signaling cascade	1/37	16/18800	0.031041	0.031041	0.135078	AKAP6	1
BP	GO:0098712	L-glutamate import across plasma membrane	1/37	16/18800	0.031041	0.031041	0.135078	PSEN1	1
BP	GO:0106058	positive regulation of calcineurin-mediated signaling	1/37	16/18800	0.031041	0.031041	0.135078	AKAP6	1
BP	GO:1902101	positive regulation of metaphase/anaphase transition of cell cycle	1/37	16/18800	0.031041	0.031041	0.135078	ANAPC4	1
BP	GO:1905906	regulation of amyloid fibril formation	1/37	16/18800	0.031041	0.031041	0.135078	PSEN1	1
BP	GO:0035107	appendage morphogenesis	2/37	142/18800	0.0317537	0.0317537	0.135078	PSEN1/PTCH1	2
BP	GO:0035108	limb morphogenesis	2/37	142/18800	0.0317537	0.0317537	0.135078	PSEN1/PTCH1	2
BP	GO:0070997	neuron death	3/37	353/18800	0.0318572	0.0318572	0.135078	PSEN1/BAG5/DCC	3
BP	GO:0001508	action potential	2/37	143/18800	0.0321648	0.0321648	0.135078	AKAP6/CACNA1D	2
BP	GO:0051592	response to calcium ion	2/37	144/18800	0.032578	0.032578	0.135078	SYT7/SYT1	2
BP	GO:0006887	exocytosis	3/37	357/18800	0.0327807	0.0327807	0.135078	SYT7/SYT1/PSEN1	3
BP	GO:0001845	phagolysosome assembly	1/37	17/18800	0.0329496	0.0329496	0.135078	SYT7	1
BP	GO:0001956	positive regulation of neurotransmitter secretion	1/37	17/18800	0.0329496	0.0329496	0.135078	SYT1	1
BP	GO:0035518	histone H2A monoubiquitination	1/37	17/18800	0.0329496	0.0329496	0.135078	PCGF3	1
BP	GO:0036124	histone H3-K9 trimethylation	1/37	17/18800	0.0329496	0.0329496	0.135078	KDM4A	1
BP	GO:0090083	regulation of inclusion body assembly	1/37	17/18800	0.0329496	0.0329496	0.135078	BAG5	1
BP	GO:1903818	positive regulation of voltage-gated potassium channel activity	1/37	17/18800	0.0329496	0.0329496	0.135078	AKAP6	1
BP	GO:0072006	nephron development	2/37	145/18800	0.0329933	0.0329933	0.135078	ERBB4/PTCH1	2
BP	GO:0050767	regulation of neurogenesis	3/37	361/18800	0.0337182	0.0337182	0.137413	KDM4A/PSEN1/DCC	3
BP	GO:0031145	anaphase-promoting complex-dependent catabolic process	1/37	18/18800	0.0348546	0.0348546	0.139484	ANAPC4	1
BP	GO:0051782	negative regulation of cell division	1/37	18/18800	0.0348546	0.0348546	0.139484	PTCH1	1
BP	GO:0071397	cellular response to cholesterol	1/37	18/18800	0.0348546	0.0348546	0.139484	PTCH1	1
BP	GO:1905820	positive regulation of chromosome separation	1/37	18/18800	0.0348546	0.0348546	0.139484	ANAPC4	1
BP	GO:2001233	regulation of apoptotic signaling pathway	3/37	370/18800	0.0358788	0.0358788	0.141016	NDUFS3/PSEN1/BAG5	3
BP	GO:0009048	dosage compensation by inactivation of X chromosome	1/37	19/18800	0.0367559	0.0367559	0.141016	PCGF3	1
BP	GO:0010738	regulation of protein kinase A signaling	1/37	19/18800	0.0367559	0.0367559	0.141016	AKAP6	1
BP	GO:0048670	regulation of collateral sprouting	1/37	19/18800	0.0367559	0.0367559	0.141016	DCC	1
BP	GO:0060749	mammary gland alveolus development	1/37	19/18800	0.0367559	0.0367559	0.141016	ERBB4	1
BP	GO:0061377	mammary gland lobule development	1/37	19/18800	0.0367559	0.0367559	0.141016	ERBB4	1
BP	GO:0070989	oxidative demethylation	1/37	19/18800	0.0367559	0.0367559	0.141016	TET2	1
BP	GO:0021915	neural tube development	2/37	154/18800	0.0368247	0.0368247	0.141016	PSEN1/PTCH1	2
BP	GO:0050770	regulation of axonogenesis	2/37	154/18800	0.0368247	0.0368247	0.141016	PSEN1/DCC	2
BP	GO:0097553	calcium ion transmembrane import into cytosol	2/37	154/18800	0.0368247	0.0368247	0.141016	AKAP6/CACNA1D	2
BP	GO:0032259	methylation	3/37	376/18800	0.0373584	0.0373584	0.141903	KDM4A/TET2/PAXIP1	3
BP	GO:0006525	arginine metabolic process	1/37	20/18800	0.0386536	0.0386536	0.141903	SLC39A8	1
BP	GO:0043011	myeloid dendritic cell differentiation	1/37	20/18800	0.0386536	0.0386536	0.141903	PSEN1	1
BP	GO:0045821	positive regulation of glycolytic process	1/37	20/18800	0.0386536	0.0386536	0.141903	PSEN1	1
BP	GO:0061050	regulation of cell growth involved in cardiac muscle cell development	1/37	20/18800	0.0386536	0.0386536	0.141903	AKAP6	1
BP	GO:0099563	modification of synaptic structure	1/37	20/18800	0.0386536	0.0386536	0.141903	CAMKV	1
BP	GO:1902176	negative regulation of oxidative stress-induced intrinsic apoptotic signaling pathway	1/37	20/18800	0.0386536	0.0386536	0.141903	BAG5	1
BP	GO:1903429	regulation of cell maturation	1/37	20/18800	0.0386536	0.0386536	0.141903	BCL11A	1
BP	GO:2000010	positive regulation of protein localization to cell surface	1/37	20/18800	0.0386536	0.0386536	0.141903	ERBB4	1
BP	GO:2000678	negative regulation of transcription regulatory region DNA binding	1/37	20/18800	0.0386536	0.0386536	0.141903	PSEN1	1
BP	GO:0006606	protein import into nucleus	2/37	159/18800	0.0390242	0.0390242	0.142675	PSEN1/CSE1L	2
BP	GO:0009100	glycoprotein metabolic process	3/37	386/18800	0.039894	0.039894	0.143904	PSEN1/SLC39A8/TET2	3
BP	GO:0007549	dosage compensation	1/37	21/18800	0.0405476	0.0405476	0.143904	PCGF3	1
BP	GO:0031629	synaptic vesicle fusion to presynaptic active zone membrane	1/37	21/18800	0.0405476	0.0405476	0.143904	SYT1	1
BP	GO:0046716	muscle cell cellular homeostasis	1/37	21/18800	0.0405476	0.0405476	0.143904	SGCZ	1
BP	GO:0072111	cell proliferation involved in kidney development	1/37	21/18800	0.0405476	0.0405476	0.143904	PTCH1	1
BP	GO:1902259	regulation of delayed rectifier potassium channel activity	1/37	21/18800	0.0405476	0.0405476	0.143904	AKAP6	1
BP	GO:0030307	positive regulation of cell growth	2/37	163/18800	0.0408193	0.0408193	0.143904	SYT1/AKAP6	2
BP	GO:0034767	positive regulation of ion transmembrane transport	2/37	163/18800	0.0408193	0.0408193	0.143904	AKAP6/PSEN1	2
BP	GO:0051170	import into nucleus	2/37	163/18800	0.0408193	0.0408193	0.143904	PSEN1/CSE1L	2
BP	GO:0001764	neuron migration	2/37	164/18800	0.041273	0.041273	0.143904	PSEN1/DCC	2
BP	GO:0051100	negative regulation of binding	2/37	165/18800	0.0417285	0.0417285	0.143904	BTAF1/PSEN1	2
BP	GO:0001959	regulation of cytokine-mediated signaling pathway	2/37	166/18800	0.042186	0.042186	0.143904	C1QTNF4/TRAIP	2
BP	GO:2000058	regulation of ubiquitin-dependent protein catabolic process	2/37	166/18800	0.042186	0.042186	0.143904	PSEN1/BAG5	2
BP	GO:0001919	regulation of receptor recycling	1/37	22/18800	0.042438	0.042438	0.143904	PSEN1	1
BP	GO:0031338	regulation of vesicle fusion	1/37	22/18800	0.042438	0.042438	0.143904	SYT1	1
BP	GO:0034755	iron ion transmembrane transport	1/37	22/18800	0.042438	0.042438	0.143904	SLC39A8	1
BP	GO:0051590	positive regulation of neurotransmitter transport	1/37	22/18800	0.042438	0.042438	0.143904	SYT1	1
BP	GO:0086012	membrane depolarization during cardiac muscle cell action potential	1/37	22/18800	0.042438	0.042438	0.143904	CACNA1D	1
BP	GO:0099500	vesicle fusion to plasma membrane	1/37	22/18800	0.042438	0.042438	0.143904	SYT1	1
BP	GO:0031061	negative regulation of histone methylation	1/37	23/18800	0.0443247	0.0443247	0.146496	KDM4A	1
BP	GO:0036315	cellular response to sterol	1/37	23/18800	0.0443247	0.0443247	0.146496	PTCH1	1
BP	GO:0051957	positive regulation of amino acid transport	1/37	23/18800	0.0443247	0.0443247	0.146496	PSEN1	1
BP	GO:0080182	histone H3-K4 trimethylation	1/37	23/18800	0.0443247	0.0443247	0.146496	TET2	1
BP	GO:1903861	positive regulation of dendrite extension	1/37	23/18800	0.0443247	0.0443247	0.146496	SYT1	1
BP	GO:0060402	calcium ion transport into cytosol	2/37	171/18800	0.0445019	0.0445019	0.146496	AKAP6/CACNA1D	2
BP	GO:2001242	regulation of intrinsic apoptotic signaling pathway	2/37	171/18800	0.0445019	0.0445019	0.146496	NDUFS3/BAG5	2
BP	GO:1990138	neuron projection extension	2/37	172/18800	0.0449707	0.0449707	0.146496	SYT1/BCL11A	2
BP	GO:0001778	plasma membrane repair	1/37	24/18800	0.0462079	0.0462079	0.146496	SYT7	1
BP	GO:0035561	regulation of chromatin binding	1/37	24/18800	0.0462079	0.0462079	0.146496	BTAF1	1
BP	GO:0042026	protein refolding	1/37	24/18800	0.0462079	0.0462079	0.146496	BAG5	1
BP	GO:0048143	astrocyte activation	1/37	24/18800	0.0462079	0.0462079	0.146496	PSEN1	1
BP	GO:0048745	smooth muscle tissue development	1/37	24/18800	0.0462079	0.0462079	0.146496	PTCH1	1
BP	GO:0050820	positive regulation of coagulation	1/37	24/18800	0.0462079	0.0462079	0.146496	PSEN1	1
BP	GO:0070841	inclusion body assembly	1/37	24/18800	0.0462079	0.0462079	0.146496	BAG5	1
BP	GO:0071577	zinc ion transmembrane transport	1/37	24/18800	0.0462079	0.0462079	0.146496	SLC39A8	1
BP	GO:0035265	organ growth	2/37	175/18800	0.0463882	0.0463882	0.146496	AKAP6/ERBB4	2
BP	GO:0031056	regulation of histone modification	2/37	176/18800	0.0468644	0.0468644	0.146496	KDM4A/PAXIP1	2
BP	GO:0048736	appendage development	2/37	177/18800	0.0473424	0.0473424	0.146496	PSEN1/PTCH1	2
BP	GO:0060173	limb development	2/37	177/18800	0.0473424	0.0473424	0.146496	PSEN1/PTCH1	2
BP	GO:0043161	proteasome-mediated ubiquitin-dependent protein catabolic process	3/37	414/18800	0.0474504	0.0474504	0.146496	PSEN1/BAG5/ANAPC4	3
BP	GO:1901987	regulation of cell cycle phase transition	3/37	415/18800	0.0477326	0.0477326	0.146496	RBL2/ANAPC4/PAXIP1	3
BP	GO:0060759	regulation of response to cytokine stimulus	2/37	178/18800	0.0478222	0.0478222	0.146496	C1QTNF4/TRAIP	2
BP	GO:0032469	endoplasmic reticulum calcium ion homeostasis	1/37	25/18800	0.0480874	0.0480874	0.146496	PSEN1	1
BP	GO:0048668	collateral sprouting	1/37	25/18800	0.0480874	0.0480874	0.146496	DCC	1
BP	GO:0051570	regulation of histone H3-K9 methylation	1/37	25/18800	0.0480874	0.0480874	0.146496	KDM4A	1
BP	GO:1903959	regulation of anion transmembrane transport	1/37	25/18800	0.0480874	0.0480874	0.146496	PSEN1	1
BP	GO:0007416	synapse assembly	2/37	180/18800	0.0487872	0.0487872	0.146496	NEGR1/ERBB4	2
BP	GO:0032640	tumor necrosis factor production	2/37	182/18800	0.0497594	0.0497594	0.146496	C1QTNF4/PSEN1	2
BP	GO:0032680	regulation of tumor necrosis factor production	2/37	182/18800	0.0497594	0.0497594	0.146496	C1QTNF4/PSEN1	2
BP	GO:0021895	cerebral cortex neuron differentiation	1/37	26/18800	0.0499634	0.0499634	0.146496	PSEN1	1
BP	GO:0021952	central nervous system projection neuron axonogenesis	1/37	26/18800	0.0499634	0.0499634	0.146496	DCC	1
BP	GO:0033522	histone H2A ubiquitination	1/37	26/18800	0.0499634	0.0499634	0.146496	PCGF3	1
BP	GO:0048499	synaptic vesicle membrane organization	1/37	26/18800	0.0499634	0.0499634	0.146496	SYT1	1
BP	GO:0060314	regulation of ryanodine-sensitive calcium-release channel activity	1/37	26/18800	0.0499634	0.0499634	0.146496	AKAP6	1
BP	GO:0070102	interleukin-6-mediated signaling pathway	1/37	26/18800	0.0499634	0.0499634	0.146496	C1QTNF4	1
BP	GO:0090382	phagosome maturation	1/37	26/18800	0.0499634	0.0499634	0.146496	SYT7	1
CC	GO:0098984	neuron to neuron synapse	7/39	347/19594	4.85768e-06	4.85768e-06	0.000577808	SYT7/SYT1/DCC/BCL11A/ERBB4/KALRN/PTCH1	7
CC	GO:0097060	synaptic membrane	6/39	373/19594	8.7697e-05	8.7697e-05	0.0051026	SYT7/DDN/SYT1/PSEN1/DCC/ERBB4	6
CC	GO:0042383	sarcolemma	4/39	131/19594	0.000130917	0.000130917	0.0051026	AKAP6/PSEN1/CACNA1D/SGCZ	4
CC	GO:0042734	presynaptic membrane	4/39	143/19594	0.00018345	0.00018345	0.0051026	SYT7/SYT1/PSEN1/ERBB4	4
CC	GO:0099699	integral component of synaptic membrane	4/39	149/19594	0.000214758	0.000214758	0.0051026	SYT7/PSEN1/DCC/ERBB4	4
CC	GO:0099240	intrinsic component of synaptic membrane	4/39	160/19594	0.000281897	0.000281897	0.0051026	SYT7/PSEN1/DCC/ERBB4	4
CC	GO:0099056	integral component of presynaptic membrane	3/39	67/19594	0.000319785	0.000319785	0.0051026	SYT7/PSEN1/ERBB4	3
CC	GO:0014069	postsynaptic density	5/39	318/19594	0.000399474	0.000399474	0.0051026	DCC/BCL11A/ERBB4/KALRN/PTCH1	5
CC	GO:0098889	intrinsic component of presynaptic membrane	3/39	74/19594	0.000428583	0.000428583	0.0051026	SYT7/PSEN1/ERBB4	3
CC	GO:0032279	asymmetric synapse	5/39	323/19594	0.00042898	0.00042898	0.0051026	DCC/BCL11A/ERBB4/KALRN/PTCH1	5
CC	GO:0099572	postsynaptic specialization	5/39	341/19594	0.000549034	0.000549034	0.00593693	DCC/BCL11A/ERBB4/KALRN/PTCH1	5
CC	GO:0044295	axonal growth cone	2/39	22/19594	0.000869573	0.000869573	0.00861945	DCC/PTCH1	2
CC	GO:0031045	dense core granule	2/39	26/19594	0.00121729	0.00121729	0.011138	SYT7/SYT1	2
CC	GO:0034399	nuclear periphery	3/39	127/19594	0.00204952	0.00204952	0.0164959	BCL11A/ANAPC4/PAXIP1	3
CC	GO:0098686	hippocampal mossy fiber to CA3 synapse	2/39	34/19594	0.00208023	0.00208023	0.0164959	SYT7/SYT1	2
CC	GO:0000152	nuclear ubiquitin ligase complex	2/39	45/19594	0.0036207	0.0036207	0.026917	PCGF3/ANAPC4	2
CC	GO:0030426	growth cone	3/39	161/19594	0.00400592	0.00400592	0.027525	PSEN1/DCC/PTCH1	3
CC	GO:0030427	site of polarized growth	3/39	167/19594	0.00443716	0.00443716	0.027525	PSEN1/DCC/PTCH1	3
CC	GO:0030315	T-tubule	2/39	51/19594	0.0046281	0.0046281	0.027525	AKAP6/CACNA1D	2
CC	GO:0099061	integral component of postsynaptic density membrane	2/39	51/19594	0.0046281	0.0046281	0.027525	DCC/ERBB4	2
CC	GO:0099146	intrinsic component of postsynaptic density membrane	2/39	54/19594	0.00517488	0.00517488	0.0293114	DCC/ERBB4	2
CC	GO:0030666	endocytic vesicle membrane	3/39	194/19594	0.00672115	0.00672115	0.0357534	SYT7/SYT1/PTCH1	3
CC	GO:0008021	synaptic vesicle	3/39	196/19594	0.00691338	0.00691338	0.0357534	SYT7/SYT1/PSEN1	3
CC	GO:0034704	calcium channel complex	2/39	68/19594	0.00809486	0.00809486	0.0401192	AKAP6/CACNA1D	2
CC	GO:0070382	exocytic vesicle	3/39	214/19594	0.00879158	0.00879158	0.0418294	SYT7/SYT1/PSEN1	3
CC	GO:0016234	inclusion body	2/39	74/19594	0.00952631	0.00952631	0.0435819	PSEN1/BAG5	2
CC	GO:0099060	integral component of postsynaptic specialization membrane	2/39	77/19594	0.0102813	0.0102813	0.0452938	DCC/ERBB4	2
CC	GO:0098948	intrinsic component of postsynaptic specialization membrane	2/39	80/19594	0.011062	0.011062	0.0469928	DCC/ERBB4	2
CC	GO:0005901	caveola	2/39	82/19594	0.0115966	0.0115966	0.0471054	AKAP6/PTCH1	2
CC	GO:0005774	vacuolar membrane	4/39	449/19594	0.0118806	0.0118806	0.0471054	SYT7/PSEN1/VAC14/SLC39A8	4
CC	GO:0098839	postsynaptic density membrane	2/39	89/19594	0.0135555	0.0135555	0.0520125	DCC/ERBB4	2
CC	GO:0098793	presynapse	4/39	492/19594	0.0161365	0.0161365	0.0579723	SYT7/SYT1/PSEN1/ERBB4	4
CC	GO:0150034	distal axon	3/39	270/19594	0.0164097	0.0164097	0.0579723	PSEN1/DCC/PTCH1	3
CC	GO:0045211	postsynaptic membrane	3/39	271/19594	0.0165708	0.0165708	0.0579723	DDN/DCC/ERBB4	3
CC	GO:0030672	synaptic vesicle membrane	2/39	103/19594	0.0178693	0.0178693	0.0590418	SYT7/SYT1	2
CC	GO:0099501	exocytic vesicle membrane	2/39	103/19594	0.0178693	0.0178693	0.0590418	SYT7/SYT1	2
CC	GO:0000805	X chromosome	1/39	10/19594	0.0197312	0.0197312	0.0611071	PCGF3	1
CC	GO:0016363	nuclear matrix	2/39	109/19594	0.0198737	0.0198737	0.0611071	BCL11A/PAXIP1	2
CC	GO:0044853	plasma membrane raft	2/39	113/19594	0.0212601	0.0212601	0.0611071	AKAP6/PTCH1	2
CC	GO:0035253	ciliary rootlet	1/39	11/19594	0.0216833	0.0216833	0.0611071	PSEN1	1
CC	GO:1990454	L-type voltage-gated calcium channel complex	1/39	11/19594	0.0216833	0.0216833	0.0611071	CACNA1D	1
CC	GO:0099634	postsynaptic specialization membrane	2/39	116/19594	0.0223258	0.0223258	0.0611071	DCC/ERBB4	2
CC	GO:0099055	integral component of postsynaptic membrane	2/39	118/19594	0.0230484	0.0230484	0.0611071	DCC/ERBB4	2
CC	GO:0032009	early phagosome	1/39	12/19594	0.0236317	0.0236317	0.0611071	SYT7	1
CC	GO:0044292	dendrite terminus	1/39	12/19594	0.0236317	0.0236317	0.0611071	PTCH1	1
CC	GO:0060198	clathrin-sculpted vesicle	1/39	12/19594	0.0236317	0.0236317	0.0611071	SYT1	1
CC	GO:0098936	intrinsic component of postsynaptic membrane	2/39	123/19594	0.0248967	0.0248967	0.0617562	DCC/ERBB4	2
CC	GO:0098978	glutamatergic synapse	3/39	319/19594	0.0253671	0.0253671	0.0617562	SYT1/ERBB4/CAMKV	3
CC	GO:0042583	chromaffin granule	1/39	13/19594	0.0255762	0.0255762	0.0617562	SYT1	1
CC	GO:0030018	Z disc	2/39	127/19594	0.0264177	0.0264177	0.0617562	PSEN1/CACNA1D	2
CC	GO:0045121	membrane raft	3/39	326/19594	0.0268241	0.0268241	0.0617562	AKAP6/PSEN1/PTCH1	3
CC	GO:0098857	membrane microdomain	3/39	327/19594	0.0270358	0.0270358	0.0617562	AKAP6/PSEN1/PTCH1	3
CC	GO:0044666	MLL3/4 complex	1/39	14/19594	0.027517	0.027517	0.0617562	PAXIP1	1
CC	GO:0032591	dendritic spine membrane	1/39	15/19594	0.029454	0.029454	0.0636997	DDN	1
CC	GO:0035102	PRC1 complex	1/39	15/19594	0.029454	0.029454	0.0636997	PCGF3	1
CC	GO:0030139	endocytic vesicle	3/39	342/19594	0.0303208	0.0303208	0.0644032	SYT7/SYT1/PTCH1	3
CC	GO:0031674	I band	2/39	139/19594	0.0312	0.0312	0.0651081	PSEN1/CACNA1D	2
CC	GO:0016010	dystrophin-associated glycoprotein complex	1/39	17/19594	0.0333168	0.0333168	0.0683267	SGCZ	1
CC	GO:1902495	transmembrane transporter complex	3/39	377/19594	0.0387722	0.0387722	0.078167	NDUFS3/AKAP6/CACNA1D	3
CC	GO:0005680	anaphase-promoting complex	1/39	21/19594	0.0409975	0.0409975	0.0799433	ANAPC4	1
CC	GO:0090665	glycoprotein complex	1/39	21/19594	0.0409975	0.0409975	0.0799433	SGCZ	1
CC	GO:1990351	transporter complex	3/39	399/19594	0.0446409	0.0446409	0.0817252	NDUFS3/AKAP6/CACNA1D	3
CC	GO:0005721	pericentric heterochromatin	1/39	23/19594	0.0448155	0.0448155	0.0817252	KDM4A	1
CC	GO:0030133	transport vesicle	3/39	402/19594	0.045474	0.045474	0.0817252	SYT7/SYT1/PSEN1	3
CC	GO:0031901	early endosome membrane	2/39	172/19594	0.0459276	0.0459276	0.0817252	PSEN1/VAC14	2
CC	GO:0005765	lysosomal membrane	3/39	404/19594	0.0460337	0.0460337	0.0817252	SYT7/PSEN1/SLC39A8	3
CC	GO:0098852	lytic vacuole membrane	3/39	404/19594	0.0460337	0.0460337	0.0817252	SYT7/PSEN1/SLC39A8	3
MF	GO:0000149	SNARE binding	3/37	110/18410	0.00139099	0.00139099	0.135737	SYT7/SYT1/TSNARE1	3
MF	GO:0005544	calcium-dependent phospholipid binding	2/37	54/18410	0.00526627	0.00526627	0.135737	SYT7/SYT1	2
MF	GO:0016706	2-oxoglutarate-dependent dioxygenase activity	2/37	59/18410	0.00625716	0.00625716	0.135737	KDM4A/TET2	2
MF	GO:0001786	phosphatidylserine binding	2/37	60/18410	0.00646477	0.00646477	0.135737	SYT7/SYT1	2
MF	GO:0005516	calmodulin binding	3/37	200/18410	0.00747957	0.00747957	0.135737	SYT7/SYT1/CAMKV	3
MF	GO:0030276	clathrin binding	2/37	69/18410	0.00847202	0.00847202	0.135737	SYT7/SYT1	2
MF	GO:0019905	syntaxin binding	2/37	71/18410	0.00895144	0.00895144	0.135737	SYT7/SYT1	2
MF	GO:0005546	phosphatidylinositol-4,5-bisphosphate binding	2/37	82/18410	0.0117986	0.0117986	0.135737	SYT7/SYT1	2
MF	GO:0051213	dioxygenase activity	2/37	93/18410	0.0149901	0.0149901	0.135737	KDM4A/TET2	2
MF	GO:0072341	modified amino acid binding	2/37	93/18410	0.0149901	0.0149901	0.135737	SYT7/SYT1	2
MF	GO:0035091	phosphatidylinositol binding	3/37	273/18410	0.0172837	0.0172837	0.135737	SYT7/SYT1/SNX29	3
MF	GO:1902936	phosphatidylinositol bisphosphate binding	2/37	107/18410	0.0195255	0.0195255	0.135737	SYT7/SYT1	2
MF	GO:0005381	iron ion transmembrane transporter activity	1/37	10/18410	0.0199218	0.0199218	0.135737	SLC39A8	1
MF	GO:0005384	manganese ion transmembrane transporter activity	1/37	10/18410	0.0199218	0.0199218	0.135737	SLC39A8	1
MF	GO:0051864	histone H3-methyl-lysine-36 demethylase activity	1/37	10/18410	0.0199218	0.0199218	0.135737	KDM4A	1
MF	GO:0000774	adenyl-nucleotide exchange factor activity	1/37	11/18410	0.0218926	0.0218926	0.135737	BAG5	1
MF	GO:0005049	nuclear export signal receptor activity	1/37	11/18410	0.0218926	0.0218926	0.135737	CSE1L	1
MF	GO:0008331	high voltage-gated calcium channel activity	1/37	11/18410	0.0218926	0.0218926	0.135737	CACNA1D	1
MF	GO:0005262	calcium channel activity	2/37	119/18410	0.0238134	0.0238134	0.135737	PSEN1/CACNA1D	2
MF	GO:0008179	adenylate cyclase binding	1/37	12/18410	0.0238596	0.0238596	0.135737	AKAP6	1
MF	GO:0032454	histone H3-methyl-lysine-9 demethylase activity	1/37	13/18410	0.0258227	0.0258227	0.135737	KDM4A	1
MF	GO:0060590	ATPase regulator activity	1/37	13/18410	0.0258227	0.0258227	0.135737	BAG5	1
MF	GO:0005041	low-density lipoprotein particle receptor activity	1/37	15/18410	0.0297374	0.0297374	0.135737	LRP1B	1
MF	GO:0140299	small molecule sensor activity	1/37	15/18410	0.0297374	0.0297374	0.135737	SYT1	1
MF	GO:0015085	calcium ion transmembrane transporter activity	2/37	135/18410	0.0300712	0.0300712	0.135737	PSEN1/CACNA1D	2
MF	GO:0070851	growth factor receptor binding	2/37	139/18410	0.0317278	0.0317278	0.135737	PSEN1/ERBB4	2
MF	GO:0030228	lipoprotein particle receptor activity	1/37	18/18410	0.0355807	0.0355807	0.135737	LRP1B	1
MF	GO:0030506	ankyrin binding	1/37	19/18410	0.0375209	0.0375209	0.135737	CACNA1D	1
MF	GO:0017075	syntaxin-1 binding	1/37	20/18410	0.0394573	0.0394573	0.135737	SYT1	1
MF	GO:0005385	zinc ion transmembrane transporter activity	1/37	21/18410	0.0413898	0.0413898	0.135737	SLC39A8	1
MF	GO:0015296	anion:cation symporter activity	1/37	21/18410	0.0413898	0.0413898	0.135737	SLC39A8	1
MF	GO:0015106	bicarbonate transmembrane transporter activity	1/37	22/18410	0.0433186	0.0433186	0.135737	SLC39A8	1
MF	GO:0050750	low-density lipoprotein particle receptor binding	1/37	24/18410	0.0471649	0.0471649	0.135737	SYT1	1
MF	GO:1901981	phosphatidylinositol phosphate binding	2/37	175/18410	0.0481593	0.0481593	0.135737	SYT7/SYT1	2
MF	GO:0015295	solute:proton symporter activity	1/37	25/18410	0.0490824	0.0490824	0.135737	SLC39A8	1
MF	GO:0017025	TBP-class protein binding	1/37	25/18410	0.0490824	0.0490824	0.135737	BTAF1	1
MF	GO:0034237	protein kinase A regulatory subunit binding	1/37	25/18410	0.0490824	0.0490824	0.135737	AKAP6	1
MF	GO:0043495	protein-membrane adaptor activity	1/37	25/18410	0.0490824	0.0490824	0.135737	AKAP6	1
MF	GO:0016705	oxidoreductase activity, acting on paired donors, with incorporation or reduction of molecular oxygen	2/37	177/18410	0.0491474	0.0491474	0.135737	KDM4A/TET2	2
